# Supplementary material for: Monitoring fish communities through environmental DNA metabarcoding in the fish pass system of the second largest hydropower plant in the world
Source: Sci Rep. 2021 Nov 30;11:23167. doi: 10.1038/s41598-021-02593-5 (PMC8632987; doi:10.1038/s41598-021-02593-5)
Supplement: Supplementary file 3 — Supplementary Information 3. [file 41598_2021_2593_MOESM3_ESM.csv]

ASV_ID	X10	X11	X12	X13	X14	X15	X16	X17	X18	X19	X20	X21	X22	X23	X24	X25	X26	X27	P1.1	P1.2	P1.3	P1.4	P1.5	P1.6	P2.1	P2.2	P2.3	P2.4	P2.5	P2.6	P3.1	P3.2	P3.3	P3.4	P3.5	P3.6	P4.1	P4.2	P4.3	P4.4	P4.5	P4.6	P5.1	P5.2	P5.3	P5.4	P5.5	P5.6	P6.1
ASV3	3	11	0	2	0	0	0	0	1	0	4	0	24	62	13	28	20	17	8	15	3	0	0	1	214	520	202	93	549	497	1	2	0	0	4	1	8	10	1	2	3	9	4	18	5	0	0	1	1
ASV170	0	0	0	0	0	0	0	0	0	0	0	0	0	1	0	0	0	0	0	0	0	0	0	0	6	12	9	2	3	5	0	0	0	0	0	0	0	0	0	0	0	0	0	0	0	0	0	0	0
ASV233	0	0	0	0	0	0	0	0	0	0	0	0	0	1	0	0	0	0	0	0	0	0	0	0	0	0	0	0	0	0	0	0	0	0	0	0	0	0	0	0	0	0	0	0	0	0	0	0	0
ASV2	7	197	3	270	13	4	0	2	1	0	2	1	20	66	30	109	115	23	4	12	0	1	7	1	5	2	5	4	0	7	7	23	22	30	97	44	80	100	95	127	113	229	272	465	527	211	1017	90	610
ASV631	0	5	0	0	2	0	0	0	0	7	0	0	0	0	0	0	0	1	0	0	0	0	0	0	0	0	0	0	0	0	0	0	0	0	0	0	0	0	0	0	0	0	0	0	0	0	0	0	0
ASV191	0	0	0	0	0	0	0	0	0	0	0	0	0	1	0	0	0	0	0	0	0	0	0	0	0	0	0	0	0	0	0	0	0	0	0	0	0	0	1	0	1	0	0	1	1	1	3	1	2
ASV11	185	21548	10	557	6537	31	12	12	217	9890	782	426	27	8	7	37	12	1347	1	0	0	0	1	0	0	1	0	0	0	0	0	0	0	0	0	0	0	1	0	0	1	0	0	0	0	0	0	0	0
ASV516	0	10	0	0	1	0	0	0	0	2	2	0	0	0	0	0	0	1	0	0	0	0	0	0	0	0	0	0	0	0	0	0	0	0	0	0	0	0	0	0	0	0	0	0	0	0	0	0	0
ASV4	1	10	0	0	0	0	0	0	0	0	0	0	8	72	0	0	0	1	0	0	1	0	0	1	3	7	8	1	2	8	0	0	0	0	0	0	1	7	0	0	0	1	0	0	0	0	0	3	2
ASV367	0	9	0	5	612	0	0	1	0	3	0	0	1	1	4	0	0	0	0	0	0	0	0	0	0	0	0	0	0	0	0	0	0	0	0	0	0	0	0	0	2	0	0	0	0	0	0	0	0
ASV524	1	115	0	0	3	0	0	0	0	3	2	0	0	0	0	0	0	2	0	0	0	0	0	0	0	0	0	0	0	0	0	0	0	0	0	0	0	0	0	0	0	0	0	0	0	0	0	0	0
ASV10	243	25042	636	1470	5417	38	14	722	11	8877	133	12	1162	1060	3812	3	712	2417	3	2	1	4	12	3	0	2	0	0	0	0	0	0	0	0	0	0	0	2	0	0	0	0	0	0	0	0	0	0	0
ASV586	1	322	0	1	4	0	0	0	0	3	4	0	0	0	0	0	0	0	0	0	0	0	0	0	0	0	0	0	0	0	0	0	0	0	0	0	0	0	0	0	0	0	0	0	0	0	0	0	0
ASV491	5	410	0	0	1	0	0	0	0	3	4	0	0	0	0	0	0	1	0	0	0	0	0	0	0	0	0	0	0	0	0	0	0	0	0	0	0	0	0	0	0	0	0	0	0	0	0	0	0
ASV588	0	13	0	0	1	0	1	196	0	2	0	0	1	1	3	0	2	5	0	1	0	0	0	0	0	0	0	0	0	0	0	0	0	0	0	0	0	0	0	0	0	0	0	0	0	0	0	0	0
ASV465	0	24	4	0	1	0	0	0	0	7	0	0	1	2	403	0	2	16	0	0	0	0	1	0	0	0	0	0	0	0	0	0	0	0	0	0	0	0	0	0	0	0	0	0	0	0	0	0	0
ASV381	6	597	2	3	4	0	1	2	1	0	2	0	1	1	2	0	2	3	0	0	0	0	0	0	0	0	0	0	0	0	0	0	0	0	0	0	0	0	0	0	0	0	0	0	0	0	0	0	0
ASV35	0	0	0	0	1	0	0	0	0	0	0	0	0	0	3	0	9	0	0	0	0	0	0	0	1	0	1	2	0	1	0	0	0	0	0	0	307	55	66	70	73	138	0	0	0	0	1	0	0
ASV84	0	0	0	0	0	1	0	2	0	0	0	0	0	15	0	4	3	25	2	1	1	0	1	0	7	3	11	0	3	8	0	0	0	0	0	0	0	4	1	3	5	5	5	6	3	1	6	1	64
ASV470	0	0	0	0	1	0	0	0	0	0	0	0	0	10	10	4	0	19	0	0	0	0	0	0	46	40	25	27	18	62	0	0	0	0	0	0	1	0	1	2	0	1	0	0	0	0	0	0	31
ASV96	0	1	0	1	0	1	0	0	0	0	0	0	0	6	1	3	2	9	1	1	1	0	0	0	13	5	9	3	5	14	0	0	0	0	0	0	7	2	2	5	6	7	7	13	6	0	12	1	70
ASV190	9	1285	0	1	10	0	0	1	0	8	7	1	0	0	1	0	430	0	0	0	0	0	0	1	0	0	0	0	0	0	0	0	0	0	0	0	0	0	0	0	0	0	0	0	0	0	0	0	0
ASV1	28	45	22	17	16	34	20	442	11	1	3	3	253	2496	205	709	247	1691	221	313	169	2	79	34	2286	416	1858	591	794	2656	40	34	11	12	35	17	1057	1085	1338	1634	2237	1621	2170	1628	595	634	2120	276	11574
ASV356	0	0	0	0	0	0	0	0	0	0	0	0	5	8	10	11	12	7	0	0	0	0	0	0	2	5	4	3	0	3	0	0	0	0	5	0	0	0	0	0	0	0	0	0	0	0	0	0	109
ASV137	0	0	0	0	0	0	0	0	0	0	0	0	0	0	0	0	0	0	0	0	0	0	3	1	0	0	0	0	0	0	0	0	0	0	0	0	2	3	0	1	0	1	0	0	0	0	0	0	584
ASV320	0	0	0	0	0	0	0	0	0	0	0	0	1	0	0	0	0	1	0	0	0	0	0	2	0	0	0	1	0	1	0	0	0	0	1	0	1	2	1	4	6	3	0	0	0	0	0	0	216
ASV7	0	1	2	3	0	0	0	0	1	0	0	0	7	13	17	33	5	15	4	2	0	0	0	0	495	842	1211	283	474	1283	1	0	1	0	4	0	3	1	1	1	0	2	0	3	0	0	0	0	0
ASV298	0	0	0	0	0	0	0	0	0	0	0	0	0	0	0	0	0	0	0	0	0	0	1	1	0	0	0	0	0	0	0	0	0	0	0	0	0	0	0	0	0	0	0	0	0	0	0	0	196
ASV122	0	0	0	1	0	0	0	0	0	0	0	0	0	0	3	14	0	4	0	0	0	0	1	0	67	26	66	1267	17	175	0	1	1	1	0	0	0	0	0	0	0	0	0	0	0	0	0	0	257
ASV285	0	0	0	0	0	0	0	0	0	0	0	0	0	0	0	0	0	0	0	0	0	0	0	0	0	0	0	0	0	0	0	0	0	0	0	0	0	0	0	0	0	0	0	0	0	0	0	0	85
ASV257	14	1062	0	0	3	0	0	0	0	2	2	0	0	1	1	0	0	0	0	0	0	0	0	0	0	0	0	0	0	0	0	0	0	0	0	0	0	1	0	0	0	0	0	0	0	0	0	0	0
ASV67	11	0	0	0	0	0	0	0	0	0	0	0	746	0	0	1	1	2	0	2	0	0	4	2	5	4	9	5	4	2	0	0	0	0	1	0	370	146	555	211	175	406	0	0	0	0	3	1	700
ASV56	0	0	0	0	2	0	0	0	0	0	0	0	0	0	0	0	0	0	0	1	1	1	4	4	0	0	0	0	0	0	0	0	0	0	1	0	0	0	0	0	0	0	0	0	0	0	2	0	1371
ASV136	0	0	0	0	0	0	0	0	0	0	1	0	0	0	0	0	0	0	0	0	0	0	2	0	0	0	0	0	0	0	0	0	0	0	0	0	0	0	0	0	0	0	0	0	0	0	2	0	485
ASV38	0	11	0	0	0	0	0	1	0	0	0	0	9	841	0	1	0	0	0	2	2	1	11	1	2	5	3	1	4	3	0	2	0	0	1	1	119	388	165	178	497	361	34	41	17	21	183	7	2013
ASV43	0	0	0	0	0	0	0	0	0	0	1	0	2	33	6	1	1	11	0	0	0	1	3	2	515	1830	518	267	117	1218	0	1	1	2	13	0	452	413	161	183	164	396	38	76	26	239	89	10	703
ASV161	0	0	12	0	0	0	0	0	0	0	0	0	4	13	1608	33	39	9	0	0	0	0	1	0	0	1	0	0	0	2	0	0	0	0	0	0	20	120	26	28	24	72	0	0	0	0	0	0	118
ASV22	0	14	26	2	16	0	2	63	0	0	1	1	14	1837	2718	423	1543	9	1	5	2	1	11	4	172	72	990	103	49	449	0	0	1	0	2	0	220	489	629	589	695	673	1	1	0	0	4	0	2481
ASV135	0	0	0	13	0	0	0	0	0	0	0	0	0	1	3	770	0	0	0	0	0	0	1	1	1	0	3	0	0	0	0	0	0	0	0	0	18	9	114	18	19	29	0	0	0	0	0	0	342
ASV19	23	0	7	55	11	36	160	0	0	0	1	0	1633	15	847	4004	1032	3219	5	10	3	0	17	7	6	4	4	10	14	12	8	3	10	20	37	30	661	845	564	1125	2096	1161	0	1	1	4	3	0	1590
ASV32	2	375	0	0	0	0	0	0	0	0	2	0	4	0	0	1	0	7	0	0	0	0	6	3	671	26	88	58	26	218	0	0	0	0	1	0	78	92	120	341	87	216	0	2	0	0	4	0	2309
ASV116	0	0	0	0	0	0	0	0	0	0	0	0	4	0	1	1	5	4	0	0	0	0	1	1	2	1	1	1	1	2	0	0	0	0	3	0	3	2	4	1	5	6	0	0	0	0	0	2	581
ASV113	0	0	0	0	0	0	0	0	1	0	0	0	1	1	0	1	2	1	0	0	2	0	1	1	60	20	58	29	331	121	6	4	3	2	4	0	0	0	1	3	1	2	326	494	121	284	506	49	249
ASV109	0	0	0	0	0	0	0	0	0	0	0	0	1	0	3	2	4	1	0	0	0	0	0	0	1	2	0	4	1	8	0	1	0	0	1	0	139	101	107	101	115	248	0	0	0	0	0	1	624
ASV102	0	0	0	20	0	0	0	0	0	0	0	0	0	0	0	0	0	0	0	0	0	0	1	1	0	0	1	0	8	2	0	1	0	0	0	0	23	30	32	37	954	60	0	1	0	1	0	0	399
ASV8	12	1	0	8	14	9	0	0	0	0	3	1	809	10	306	573	2271	810	0	2	0	1	31	10	599	879	557	1210	801	1330	140	32	30	44	738	80	1475	1521	2042	3464	6030	3108	2	7	2	2	15	4	6886
ASV5	2	16	9	7	587	16	0	0	1	0	2	5	86	983	920	448	43	1407	1	1	1	0	42	11	8577	4480	6126	6991	3884	8782	12	8	9	5	38	11	146	221	224	713	586	430	2	0	1	0	4	2	5598
ASV81	0	0	0	0	0	0	1	0	1	0	0	0	0	1	8	2	0	5	0	0	0	0	1	1	120	65	699	429	27	318	4	0	4	2	3	1	28	157	41	40	45	100	236	164	382	64	212	32	438
ASV24	0	0	0	0	0	0	0	0	0	0	0	0	0	8	0	2	0	1	0	0	0	0	8	2	14	10	3	7	27	18	0	0	0	0	0	0	1102	1142	890	1135	1845	1695	0	2	3	1	10	3	2212
ASV71	0	0	0	0	0	0	0	0	0	0	0	0	0	0	0	1	0	0	0	0	0	0	2	3	2	2	1	1	5	3	1	1	0	0	3	0	336	63	102	103	340	210	95	30	14	29	35	10	1163
ASV65	0	6	0	5	0	1	1	1	0	0	0	0	6	971	3	451	1	17	2	4	0	0	5	2	0	0	0	0	0	0	12	12	8	5	16	11	0	4	2	7	2	6	1066	1020	873	460	2225	222	98
ASV57	0	0	0	0	0	3	0	0	0	0	1	0	2	1	4	4	1	8	0	1	1	0	6	0	435	186	522	244	125	1158	5	11	2	0	5	2	163	226	204	270	821	531	110	1137	110	94	241	73	261
ASV54	0	1	1	0	0	2	0	0	0	0	0	0	5	23	10	4	2	28	0	0	0	0	0	1	676	2124	753	378	192	1815	1	7	3	5	18	3	50	219	58	72	64	150	75	161	297	70	237	33	306
ASV51	0	0	0	0	0	0	0	0	0	0	2	0	0	2	0	3	0	1	0	0	1	0	6	4	0	0	0	0	0	0	13	5	6	6	7	7	0	3	3	6	3	13	1331	1003	863	505	1357	199	763
ASV46	0	2	2	0	0	0	0	0	0	0	0	0	6	16	13	6	2	36	0	0	0	0	3	0	645	1739	1653	624	191	1723	6	9	11	5	13	4	36	46	323	50	44	100	265	548	496	154	620	76	226
ASV21	0	0	2	3	1	3	1	0	0	0	0	1	10	23	13	14	12	36	1	0	0	0	2	0	1259	2277	1746	2244	1157	2946	24	38	28	12	54	23	31	41	206	55	482	111	1979	2590	1612	802	3947	274	457
ASV14	0	1	6	0	4	1	0	0	0	0	0	0	40	46	101	24	34	68	0	0	0	0	3	0	3891	3824	8426	2656	3755	8618	16	11	9	8	36	16	0	3	1	3	2	7	407	537	414	249	970	113	196
ASV12	33	23	489	37	57	61	0	0	0	0	0	1	2756	2941	4153	3021	6469	4939	0	5	1	6	24	4	174	71	196	104	258	409	0	0	0	1	0	0	507	1208	1225	1609	902	1327	4	1	1	0	5	1	707
ASV13	39	49	39	105	98	41	0	0	0	0	0	0	3437	5127	3980	7964	9635	4845	7	11	6	4	27	6	0	0	0	0	1	0	0	0	0	0	0	0	0	0	0	0	1	0	0	0	0	0	0	0	161
ASV6	31	42	67	158	135	79	1	2	6	6	1655	462	1716	4852	8308	9810	13555	6365	11	10	7	7	49	14	2444	5799	3394	4033	515	4854	63	59	52	94	3632	167	1	1	2	2	2	1	0	1	0	0	1	0	556
ASV15	43	3997	65	47	104	3	277	1	2	2	18	2	801	5759	7504	3468	10308	11	8	12	10	9	36	13	2	8	0	0	25	2	0	0	0	0	0	0	92	390	122	155	1494	249	2	0	0	0	2	1	0
ASV29	0	0	2	0	0	0	0	1	0	0	0	0	3	0	30	4	4	9	0	3	0	0	3	1	560	203	2522	288	522	1405	10	35	16	15	27	17	2	3	6	7	3	5	1025	2944	1125	903	2670	307	61
ASV59	0	0	0	0	0	0	0	0	0	0	1	0	4	3	0	0	0	1	0	1	0	0	4	1	148	129	58	36	24	130	8	7	5	4	7	3	172	458	181	335	217	437	434	719	300	368	501	76	656
ASV62	0	0	0	0	0	0	0	0	0	0	0	0	2	0	1	0	0	1	0	0	0	1	4	1	572	20	64	49	23	171	0	1	1	3	1	0	376	150	159	156	164	343	32	37	25	121	75	5	987
ASV63	0	30	15	12	0	38	0	0	0	0	0	0	23	2596	2017	437	17	2915	3	2	1	2	14	3	0	0	0	0	0	0	0	0	0	0	0	0	0	0	0	0	0	0	0	0	0	0	0	0	0
ASV72	16	2167	1	16	2393	3	2	2	1	1	7	3	0	0	0	0	0	0	1	1	0	0	17	0	0	0	0	0	0	1	10	11	14	7	1748	26	0	0	0	0	0	0	0	0	0	0	1	0	27
ASV75	1	12	804	15	10	0	0	0	0	0	0	0	11	1001	2038	781	902	2	1	0	1	1	7	1	0	0	0	0	0	0	12	3	0	1	2	1	0	2	0	0	0	3	462	131	68	70	190	29	0
ASV80	0	0	0	0	0	0	0	0	0	0	0	0	0	1	3	0	7	7	0	0	0	0	0	0	346	120	225	105	783	485	3	7	6	5	14	5	0	0	0	2	2	4	480	1144	520	307	1198	136	7
ASV90	0	1	0	0	1	0	0	0	0	0	0	0	0	1	0	0	0	0	0	0	0	0	0	0	7	23	6	3	5	12	0	0	0	0	0	0	361	1815	445	537	472	1060	0	1	0	1	10	0	72
ASV100	0	0	0	0	0	0	0	0	0	0	0	0	0	1	0	0	0	0	0	0	1	0	0	3	3	3	3	2	4	7	0	0	0	0	0	0	485	307	215	300	241	584	0	0	1	1	5	0	374
ASV103	0	0	0	0	0	0	0	0	0	0	0	0	0	0	1	0	1	0	0	0	0	0	1	0	1	5	3	0	5	0	0	0	0	0	0	0	59	95	98	259	521	191	0	0	0	0	1	1	685
ASV104	0	0	0	0	0	0	0	0	0	0	0	0	2	0	22	2	0	5	0	0	0	0	0	0	356	135	2165	238	100	931	0	1	1	0	1	0	0	0	0	0	0	0	0	0	0	0	0	0	0
ASV120	0	0	0	0	0	0	0	0	0	0	0	0	13	2	9	11	8	5	0	0	0	0	0	0	785	113	666	812	481	686	0	0	1	0	1	1	0	0	0	0	0	0	0	0	0	0	0	0	0
ASV127	0	0	0	0	1	30	0	0	0	0	0	0	0	6	1	1	26	3312	1	1	1	0	2	1	0	0	0	0	0	0	0	0	0	0	0	0	0	0	0	0	0	0	1	0	0	0	0	1	1
ASV129	0	4	5	1732	10	0	0	1	0	0	1	0	1	163	3	422	1018	1	0	0	0	0	0	1	0	0	0	0	0	0	0	0	0	0	0	0	0	0	0	0	0	0	0	0	0	0	0	0	0
ASV133	0	1	0	0	0	0	0	0	0	0	0	0	0	0	0	0	0	0	0	0	0	0	1	0	2	1	0	0	0	0	0	0	0	0	1	0	89	19	25	25	17	36	0	0	0	0	0	0	399
ASV134	3	242	0	2	830	389	248	0	0	2	0	0	0	0	1	2	689	0	0	0	0	0	0	0	0	0	0	0	0	0	0	0	0	0	0	0	0	0	0	0	2	0	0	0	0	0	0	0	0
ASV138	0	0	0	0	0	39	0	0	0	0	0	0	0	0	0	1	30	2948	0	3	0	0	0	0	1	1	1	0	0	1	0	0	0	0	0	0	0	0	0	0	0	0	0	1	0	0	0	0	1
ASV139	0	0	0	0	0	0	0	0	0	0	0	0	0	0	0	1	1	1	0	0	0	0	0	0	4	7	4	12	6	6	0	0	0	0	0	0	235	346	324	1088	325	647	0	0	0	0	2	1	0
ASV143	0	0	1	6	1	29	0	0	0	0	0	0	9	2	9	423	31	1698	1	0	0	1	0	0	4	0	0	0	1	2	0	0	0	0	0	0	270	53	61	61	92	137	1	0	0	0	1	0	0
ASV144	0	0	1	1	3	0	0	0	0	0	0	0	4	4	7	295	414	6	0	0	0	0	1	0	1	0	5	5	1	4	0	0	0	0	0	0	107	138	439	387	139	292	0	0	0	0	2	0	99
ASV149	0	0	0	0	0	0	0	0	0	0	0	0	0	0	0	0	0	0	0	0	0	0	5	0	0	0	1	1	0	0	3	5	4	0	519	15	0	0	0	0	0	0	0	0	0	0	0	0	343
ASV154	0	0	0	0	0	0	0	0	0	0	0	0	0	0	0	0	0	0	0	0	0	0	0	0	0	0	0	0	0	0	0	0	0	0	0	0	0	0	0	0	0	0	0	0	0	0	0	0	461
ASV156	0	0	0	1	0	0	0	1	0	0	0	0	0	0	1	88	1	0	0	0	0	0	1	0	1	3	2	3	7	4	0	0	0	0	0	0	134	403	201	191	754	392	17	20	9	4	53	3	132
ASV158	0	0	0	9	5	0	0	0	0	0	0	0	0	1	2	431	290	0	0	0	0	0	1	0	0	1	0	1	4	2	0	0	0	0	0	0	56	79	85	178	95	197	1	0	0	0	0	0	158
ASV162	0	8	0	0	0	0	0	0	0	0	0	0	15	762	0	0	0	0	1	0	0	1	14	0	1	0	0	1	0	0	10	10	8	7	1367	26	0	0	0	0	0	0	0	0	0	0	0	0	0
ASV165	0	0	0	0	0	0	0	0	0	0	0	0	0	0	0	0	0	1	0	1	0	0	5	1	0	0	0	0	0	0	0	0	0	0	0	0	17	23	22	65	16	50	0	0	0	0	0	0	357
ASV169	0	0	0	0	0	21	0	0	0	0	0	0	0	0	1	0	14	2065	1	0	0	0	1	0	0	0	0	0	0	0	0	0	0	0	0	0	0	0	0	0	0	0	0	0	0	0	0	0	0
ASV172	0	0	0	0	0	0	0	5	5	0	15	8	1	6	1	3	1	5	227	446	69	62	748	472	0	0	0	0	0	0	0	0	0	0	0	0	1	0	0	0	0	0	0	0	0	0	0	0	1
ASV173	12	3	1	3	0	0	0	0	0	0	0	0	967	4	10	327	11	1	0	0	0	2	2	0	0	1	2	3	1	2	0	0	0	0	0	0	48	86	87	241	76	161	0	0	0	0	1	1	0
ASV176	0	0	0	0	0	0	0	0	0	0	0	0	0	0	0	0	0	0	0	0	0	0	1	1	4	4	39	3	2	19	2	0	6	0	3	1	0	0	0	1	0	1	102	173	376	60	224	40	119
ASV184	0	0	11	0	0	0	0	0	0	0	0	0	1	6	1810	1	1	1	0	1	1	0	0	1	0	0	0	0	0	0	0	0	0	0	0	0	0	0	0	0	0	0	0	0	0	0	0	0	0
ASV187	0	0	0	0	0	0	0	0	0	0	0	0	0	0	0	0	0	0	0	0	0	0	0	0	2	0	1	1	0	2	0	0	0	0	0	0	59	79	94	304	71	170	0	0	0	1	0	0	184
ASV194	0	0	0	0	0	0	0	0	0	0	0	0	0	0	1	0	0	0	0	0	0	0	0	0	3	2	10	3	1	6	0	0	0	0	0	0	102	235	795	163	134	270	0	1	1	0	1	0	0
ASV201	0	0	0	0	0	0	0	0	0	0	0	0	0	0	0	0	0	0	0	0	0	0	1	0	2	0	0	1	0	0	0	0	0	0	0	0	0	0	0	0	0	0	0	0	0	0	1	0	182
ASV202	0	0	0	0	8	0	0	0	0	0	0	0	0	0	2	1	959	0	0	0	0	0	10	0	0	0	1	0	1	0	3	2	1	0	633	12	0	0	0	0	0	0	0	0	0	0	0	0	0
ASV207	1	0	0	0	0	0	0	0	0	0	0	0	2	0	10	2	0	5	0	0	0	0	0	0	134	52	841	75	52	377	0	0	0	0	0	1	1	0	0	0	0	0	0	0	0	0	0	0	0
ASV210	0	0	0	0	0	0	0	0	0	0	0	0	0	1	0	1	0	5	0	1	2	0	0	0	5	0	5	0	0	6	0	0	0	0	0	0	1	1	5	0	1	1	2	1	2	1	5	0	46
ASV221	0	0	0	0	0	0	0	0	0	0	0	0	0	3	0	2	0	10	0	0	0	0	0	0	5	0	2	1	1	4	0	0	0	0	0	0	1	1	0	6	2	1	4	0	2	1	3	1	12
ASV222	13	1392	0	0	2	1	0	0	0	0	6	1	0	1	0	0	0	0	0	0	0	0	0	0	0	0	0	0	0	0	0	0	0	0	0	0	0	0	0	0	0	0	0	0	0	0	0	0	0
ASV225	0	0	0	0	0	0	0	0	0	0	0	0	0	0	0	0	0	0	0	0	0	0	0	0	0	0	0	0	0	0	11	4	1	2	5	2	1	0	0	2	0	4	510	243	118	123	304	53	0
ASV227	0	0	0	0	5	0	0	1	0	0	0	0	1	0	0	1	648	0	0	2	0	0	0	1	0	0	0	0	0	0	15	436	13	0	58	32	0	0	0	0	0	0	0	0	0	0	0	0	21
ASV228	0	0	0	3	0	0	0	0	0	0	0	0	0	0	1	387	0	0	0	0	0	0	0	0	0	0	0	0	0	0	1	1	0	0	3	0	0	0	0	0	1	0	26	200	13	13	65	8	65
ASV236	0	0	0	0	0	0	0	0	1	0	0	0	1	2	0	0	1	5	0	0	1	0	0	0	1	1	0	0	0	6	0	0	0	0	0	0	2	1	1	1	2	1	2	1	0	1	2	0	12
ASV238	0	0	0	0	0	0	0	0	0	0	0	0	0	1	0	0	0	0	0	0	0	0	0	0	0	2	1	0	1	0	0	0	0	0	0	0	48	293	94	90	59	190	1	1	0	1	0	0	190
ASV239	16	1184	0	2	2	0	1	1	0	3	10	0	0	0	3	0	0	1	0	0	0	0	0	0	0	0	0	0	0	0	0	0	0	0	0	0	0	0	0	0	0	0	0	0	0	0	0	0	0
ASV240	0	0	0	0	0	0	0	1	0	0	0	0	0	1	1	6	0	2	0	1	0	0	0	0	0	0	3	0	2	3	0	0	0	0	0	0	0	0	0	1	1	0	0	0	1	0	3	0	10
ASV243	0	0	4	0	1	0	0	0	0	0	0	0	6	10	1109	5	7	1	0	0	0	0	0	0	0	0	0	0	0	0	0	0	0	0	0	0	0	1	0	0	0	1	0	0	0	0	0	0	2
ASV250	0	0	0	0	0	10	0	0	0	0	0	0	0	0	0	0	11	1132	0	0	0	0	0	0	0	0	0	0	0	0	0	0	0	0	0	0	0	0	0	0	0	0	0	0	0	0	0	0	0
ASV258	0	0	0	1	358	0	2	2	2	0	0	4	0	0	0	0	0	3	106	162	27	113	70	221	0	0	0	0	1	0	0	0	0	0	0	0	0	0	0	0	0	0	0	0	0	0	0	0	0
ASV260	2	0	0	0	0	0	0	0	0	0	0	0	0	0	0	8	0	1	0	0	0	0	0	0	47	15	47	831	7	106	0	2	0	2	0	0	0	0	0	0	0	0	0	0	0	0	0	0	0
ASV264	0	11	0	0	0	1	0	0	0	0	0	0	10	1003	0	6	0	1	0	0	1	0	3	1	0	0	0	0	0	0	0	0	0	0	0	0	0	0	0	2	0	1	0	0	0	0	0	0	2
ASV265	0	0	0	0	0	0	0	0	0	0	0	0	1	1	9	0	0	2	0	0	0	0	0	0	85	31	572	59	23	238	0	0	0	0	0	0	0	0	0	0	1	0	0	0	1	0	0	0	0
ASV266	0	0	0	0	0	0	0	0	0	0	0	0	0	0	0	0	0	0	0	0	0	0	0	0	0	1	0	0	0	1	0	0	0	0	0	0	27	34	40	119	35	73	0	0	0	0	2	0	94
ASV269	0	0	0	0	0	0	0	0	0	0	0	0	0	1	0	0	5	4	0	0	0	0	0	0	85	28	107	49	493	245	0	0	0	0	1	0	0	0	0	0	0	0	0	0	0	0	0	0	0
ASV271	0	0	0	0	0	0	0	0	0	0	0	0	0	0	0	0	0	0	0	0	0	0	0	0	2	0	0	1	0	2	0	0	0	0	0	0	158	39	39	40	32	89	0	0	0	0	0	0	133
ASV286	0	0	0	0	1	0	0	0	0	0	0	0	3	8	7	26	10	9	0	0	0	0	0	0	501	28	57	55	21	177	0	0	1	1	5	0	0	0	0	0	0	0	0	0	0	0	0	0	0
ASV288	0	0	1	0	0	0	0	0	0	0	0	0	4	0	3	0	1	4	0	0	0	0	0	0	551	29	66	40	19	172	0	0	0	1	0	1	0	0	0	1	0	0	2	0	1	1	0	0	1
ASV289	0	0	0	12	0	0	0	0	0	0	0	0	1	1	4	881	1	0	1	0	0	1	1	0	0	0	0	0	0	0	0	0	0	0	0	0	0	0	0	0	0	0	0	0	0	0	0	0	0
ASV296	1	0	100	0	9	754	0	0	0	0	0	0	0	0	0	0	0	0	0	0	0	0	0	0	0	0	0	0	0	0	0	0	0	0	0	0	0	0	0	0	0	0	0	0	0	0	0	0	0
ASV300	0	0	0	0	0	0	0	0	0	0	0	0	0	0	0	0	0	0	0	0	0	0	0	0	0	0	0	0	0	0	0	0	0	0	0	0	0	1	0	1	2	0	0	0	0	0	0	0	133
ASV312	0	0	0	0	0	0	0	0	0	0	0	0	0	0	0	0	0	0	0	0	0	0	0	0	0	0	5	0	1	3	0	4	2	0	0	0	0	0	0	1	1	0	48	82	39	34	97	18	71
ASV319	0	0	0	0	0	0	0	0	0	0	0	0	0	2	0	0	0	0	0	0	0	0	0	0	1	1	0	1	0	1	0	0	0	0	0	0	58	269	90	104	77	163	0	0	0	0	2	0	10
ASV322	0	0	0	0	0	1	0	0	0	0	0	0	0	0	0	1	0	0	0	0	0	0	0	0	3	3	1	1	0	1	0	0	0	0	0	0	290	76	69	85	64	175	0	0	0	0	1	1	0
ASV327	0	0	0	0	0	0	0	0	0	0	0	0	0	0	0	0	0	0	0	0	0	0	0	0	0	0	0	0	0	0	0	0	0	0	0	0	0	0	1	0	0	0	0	1	0	0	0	0	128
ASV357	0	0	0	0	0	0	0	0	0	0	0	0	1	0	0	3	0	0	0	0	0	0	1	0	0	0	0	0	0	0	0	0	0	0	0	0	0	1	0	0	0	1	0	0	0	0	0	0	136
ASV362	0	0	0	11	0	0	0	0	0	0	3	0	2	17	18	480	32	21	0	0	1	1	1	0	5	20	9	9	2	12	0	0	0	0	12	0	0	0	0	0	0	0	0	0	0	0	0	0	2
ASV370	0	0	5	0	0	0	0	0	0	0	0	0	2	7	631	2	2	3	0	0	0	0	0	0	0	0	0	0	0	0	0	0	0	0	0	0	0	0	0	0	0	0	0	0	0	0	0	0	0
ASV373	0	0	0	10	0	0	0	0	0	0	0	0	0	1	11	625	0	0	0	0	1	0	0	0	0	0	0	0	0	0	0	0	0	0	0	0	0	0	0	0	0	0	0	0	0	0	0	0	0
ASV378	0	1	3	0	0	1	0	0	0	0	8	2	19	63	98	76	126	77	0	0	0	0	2	0	13	41	22	12	4	39	0	0	1	0	16	0	0	0	0	0	0	0	0	0	0	0	0	0	2
ASV384	0	3	0	5	0	0	0	0	0	0	0	0	2	9	21	562	19	0	0	0	0	1	0	0	0	0	0	0	0	0	0	0	0	0	0	0	0	1	0	1	0	0	0	0	0	0	0	0	0
ASV386	0	1	0	0	621	0	0	0	0	0	0	0	0	0	0	0	0	0	0	0	0	0	0	0	0	0	0	0	0	0	0	0	0	0	0	0	0	0	0	0	0	0	0	0	0	0	0	0	0
ASV395	0	0	0	0	0	0	0	0	0	0	0	0	0	4	0	1	0	4	0	0	0	0	0	0	64	236	71	34	9	159	0	0	0	0	1	0	0	0	0	0	0	0	0	0	0	0	0	0	3
ASV398	0	231	1	2	3	0	0	0	1	338	2	0	1	1	2	0	0	3	0	0	0	0	0	0	0	0	0	0	0	0	0	0	0	0	0	0	0	0	0	0	0	0	0	0	0	0	0	0	0
ASV404	0	15	1	0	2	0	0	4	0	6	0	0	2	0	5	0	1	4	0	0	0	0	0	0	0	0	0	0	0	0	0	0	0	0	0	0	0	0	0	0	0	0	0	0	0	0	0	0	0
ASV405	0	7	0	0	0	0	0	0	0	0	1	2	6	505	3	6	7	1	0	0	0	0	1	0	1	6	2	8	0	3	0	0	0	0	12	0	0	0	0	0	0	0	0	0	0	0	0	0	0
ASV441	0	0	0	0	0	0	0	0	0	0	0	0	0	0	0	0	0	0	0	0	0	0	0	0	0	0	0	0	0	0	0	0	0	0	0	0	0	0	0	0	0	0	0	1	0	0	0	0	98
ASV455	4	244	227	0	0	0	0	0	0	0	3	0	0	0	0	0	0	0	0	0	0	0	0	0	0	0	0	0	0	0	0	0	0	0	0	0	0	0	0	0	0	0	0	0	0	0	0	0	0
ASV475	0	0	0	0	0	0	0	0	0	0	0	0	0	0	0	0	0	0	0	0	0	0	0	0	0	0	0	0	0	0	2	1	0	0	2	0	0	0	0	0	0	0	210	73	33	32	86	14	0
ASV506	0	0	0	0	0	0	0	0	0	0	0	0	0	0	0	0	0	0	0	0	0	0	0	0	0	0	0	0	0	0	0	0	0	0	0	0	2	1	0	1	3	1	0	0	0	0	0	0	61
ASV508	1	18	0	3	356	0	0	0	0	26	0	0	1	0	2	0	1	1	0	0	0	0	0	0	0	0	0	0	0	0	0	0	0	0	0	0	0	0	0	0	0	0	0	0	0	0	0	0	0
ASV511	0	0	0	0	0	0	0	0	0	0	0	0	0	0	0	0	0	0	0	0	0	0	0	0	0	0	0	0	0	0	0	0	0	0	0	0	0	1	0	1	0	0	0	0	0	0	0	0	59
ASV528	0	0	0	0	0	0	0	0	0	0	0	0	0	0	0	0	0	0	0	0	0	0	1	0	0	0	0	0	0	0	0	0	0	0	0	0	0	0	0	0	0	0	0	1	1	0	2	0	46
ASV529	0	0	0	0	0	0	0	0	0	0	0	0	0	0	0	0	1	0	0	0	0	0	0	0	0	0	0	0	4	0	0	0	0	0	0	0	7	7	11	14	329	24	0	0	0	0	1	0	0
ASV547	0	0	0	0	0	0	0	0	0	0	0	0	0	0	0	0	0	0	0	0	0	0	0	0	0	0	1	0	0	0	1	0	0	0	0	1	2	4	3	3	2	7	56	87	47	45	110	16	0
ASV552	0	9	0	1	3	0	0	0	0	9	0	0	2	1	1	0	1	1	0	0	0	0	0	0	0	0	0	0	0	0	0	0	0	0	0	0	0	0	0	0	0	0	0	0	0	0	0	0	0
ASV553	0	0	0	0	0	0	0	0	0	0	0	0	0	0	0	0	0	0	0	0	0	0	0	0	0	0	1	1	0	1	0	0	0	0	0	0	25	36	38	147	35	87	0	0	0	0	2	0	3
ASV597	0	1	0	0	2	0	0	0	0	0	0	0	1	2	3	7	306	3	0	0	0	0	0	0	0	4	0	0	1	3	0	0	0	0	0	0	0	0	0	0	0	0	0	0	0	0	0	0	0
ASV611	0	0	0	0	0	0	0	0	0	0	0	0	1	0	1	0	1	2	0	0	0	0	0	0	0	0	0	1	0	0	0	0	0	0	0	0	1	1	1	4	3	4	0	0	0	0	0	0	61
ASV621	0	0	0	1	1	0	0	0	0	0	0	0	23	44	42	67	69	52	0	0	0	0	2	0	0	0	0	0	0	0	0	0	0	0	0	0	0	0	0	0	0	0	0	0	0	0	0	0	2
ASV627	0	0	0	0	0	0	0	0	0	310	0	0	0	0	0	0	0	0	0	0	0	0	0	0	0	0	0	0	0	0	0	0	0	0	0	0	0	0	0	0	0	0	0	0	0	0	0	0	0
ASV636	0	0	0	0	0	0	0	0	0	0	0	0	0	0	0	0	0	0	0	0	0	0	0	0	0	0	0	0	0	0	0	0	0	0	0	0	0	0	0	0	0	0	0	0	0	0	0	0	38
ASV642	0	0	0	0	0	0	0	0	0	0	0	0	1	0	0	0	0	0	0	0	0	0	0	0	3	7	5	0	1	4	0	0	0	0	0	0	0	0	0	0	0	0	0	0	0	0	0	0	0
ASV647	0	1	0	2	0	0	0	0	122	0	0	0	0	0	0	174	0	0	0	0	0	0	0	0	0	0	0	0	0	0	0	0	0	0	0	0	0	0	0	0	0	0	0	0	0	0	0	0	0
ASV653	0	1	0	0	0	1	0	0	0	0	0	0	0	0	0	0	1	0	0	0	0	0	0	0	0	0	0	0	0	0	0	0	0	0	0	0	0	0	0	0	0	0	0	0	0	0	0	0	0
ASV665	0	0	0	0	0	0	0	0	0	0	0	0	0	0	0	0	0	0	0	0	0	0	0	0	0	0	0	0	0	0	0	0	0	0	0	0	4	1	4	3	6	12	0	0	0	0	0	0	29
ASV667	0	0	0	0	0	0	0	0	0	0	0	0	0	0	0	0	0	0	0	0	0	0	0	0	0	0	0	0	0	0	0	0	0	0	0	0	0	0	0	0	0	0	0	0	0	0	0	0	127
ASV669	0	0	0	0	0	0	0	0	0	0	0	0	0	0	0	0	0	0	0	0	0	0	0	0	0	1	0	0	0	0	0	0	0	0	0	0	0	0	0	0	0	0	0	0	0	0	0	0	48
ASV675	0	0	0	0	0	0	0	0	0	0	0	0	0	7	12	0	1	0	0	0	0	0	1	0	1	3	6	0	3	2	0	0	0	0	0	0	0	0	0	1	1	2	0	0	0	0	0	0	34
ASV677	0	0	0	0	0	0	0	0	0	0	0	0	0	0	0	0	0	4	0	0	0	0	0	0	0	0	0	0	0	0	0	0	0	0	0	0	0	0	0	0	0	0	0	0	0	0	0	0	55
ASV681	4	242	0	0	0	0	0	0	0	0	1	0	4	6	4	3	8	0	0	0	0	0	0	0	0	0	0	0	0	0	0	0	0	0	0	0	0	0	0	0	1	0	0	0	0	0	0	0	0
ASV686	0	0	0	0	0	0	0	0	0	0	0	0	0	0	0	0	0	0	0	0	0	0	0	0	0	0	0	0	0	0	0	0	0	0	0	0	0	0	0	0	0	0	0	0	0	0	1	0	44
ASV701	0	0	0	0	0	2	0	0	0	0	0	0	0	0	0	0	1	262	0	0	0	0	0	0	0	0	0	0	0	0	0	0	0	0	0	0	0	0	0	0	0	0	0	0	0	0	0	0	0
ASV794	0	220	0	0	0	0	0	0	0	1	0	0	0	0	0	0	0	0	0	0	0	0	0	0	0	0	0	0	0	0	0	0	0	0	0	0	0	0	0	0	0	0	0	0	0	0	0	0	0
ASV799	0	0	0	0	0	0	0	0	0	0	2	0	0	14	38	38	57	25	0	0	0	0	0	0	1	8	6	6	0	10	1	0	0	0	9	0	0	1	0	0	0	0	0	0	0	0	0	0	0
ASV810	3	199	0	0	0	0	0	0	1	0	0	0	0	0	0	0	0	0	0	0	0	0	0	0	0	0	0	0	0	0	0	0	0	0	0	0	0	1	0	1	0	0	0	0	0	0	0	0	3
ASV819	0	0	0	0	0	0	0	0	0	0	0	0	0	0	0	0	0	0	0	0	0	0	1	0	0	0	0	0	0	0	0	0	0	0	0	0	0	0	0	0	0	0	0	0	0	0	0	0	39
ASV834	3	200	0	0	0	1	0	1	0	0	1	0	0	0	0	0	0	0	0	0	0	0	0	0	0	0	0	0	0	0	0	0	0	0	0	0	0	0	0	0	0	0	0	0	0	0	0	0	0
ASV856	1	185	0	1	4	1	0	0	0	4	2	0	0	0	0	0	0	1	0	0	0	0	0	0	0	0	0	0	0	0	0	0	0	0	0	0	0	0	0	0	0	0	0	0	0	0	0	0	0
ASV860	0	0	0	0	0	0	0	0	0	0	0	0	0	0	0	0	0	0	0	0	0	0	0	0	43	10	32	15	9	93	0	0	0	1	0	0	0	0	0	0	0	0	0	0	0	0	0	0	0
ASV868	0	0	0	0	0	0	0	0	0	0	0	0	0	0	0	0	0	0	0	0	0	0	0	0	1	0	0	0	0	0	0	0	0	0	0	0	88	16	25	21	9	40	0	0	0	0	0	0	0
ASV909	0	1	0	0	0	0	0	0	0	191	0	0	0	0	0	0	0	0	0	0	0	0	0	0	0	0	0	0	0	0	0	0	0	0	0	0	0	0	0	0	0	0	0	0	0	0	0	0	0
ASV935	0	182	0	1	0	0	1	0	0	0	0	0	0	0	0	0	0	0	0	0	0	0	0	0	0	0	0	0	0	0	0	0	0	0	0	0	0	0	0	0	0	0	0	0	0	0	0	0	0
ASV1024	0	0	0	0	0	0	0	0	0	0	0	0	0	0	0	0	0	0	0	0	0	0	0	0	1	0	1	0	0	1	0	0	0	0	0	0	10	26	15	58	17	34	0	0	0	0	0	0	1
ASV1026	0	1	1	0	0	0	0	0	0	0	0	0	0	52	33	6	0	74	0	0	0	0	1	0	0	0	0	0	0	0	0	0	0	0	0	0	0	0	0	0	0	0	0	0	0	0	0	0	0
ASV1034	0	0	0	0	0	0	0	0	0	0	0	0	0	2	2	0	0	0	0	0	0	0	0	0	16	23	67	8	8	37	0	0	0	0	0	0	0	0	0	0	0	0	0	0	1	0	1	0	0
ASV1202	0	0	0	0	0	0	0	0	0	0	0	0	0	0	0	0	0	0	0	1	1	1	0	0	0	0	0	0	0	0	9	5	10	24	63	26	0	0	0	0	0	0	0	0	0	0	0	0	0
ASV1333	0	0	15	0	0	0	0	0	0	0	0	0	0	20	33	22	11	0	0	1	0	0	0	0	0	0	0	0	0	0	0	0	0	0	0	0	0	0	0	0	0	0	10	2	0	4	7	0	0
ASV1376	0	0	0	0	0	0	0	0	0	119	0	0	0	0	0	0	0	0	0	0	0	0	0	0	0	0	0	0	0	0	0	0	0	0	0	0	0	0	0	0	0	0	0	0	0	0	0	0	0
ASV1426	0	34	0	0	46	0	0	0	0	0	0	0	0	0	0	0	0	0	0	0	0	0	0	0	0	0	0	0	0	0	0	0	0	0	26	1	0	0	0	0	0	0	0	0	0	0	0	0	0
ASV1468	0	0	0	0	0	0	0	0	0	0	0	0	0	0	0	0	0	0	0	0	0	0	0	0	9	0	2	0	19	9	0	0	0	0	0	0	0	0	0	0	0	0	9	17	12	6	27	1	0
ASV1517	0	0	0	0	0	0	0	0	0	106	0	0	0	0	0	0	0	0	0	0	0	0	0	0	0	0	0	0	0	0	0	0	0	0	0	0	0	0	0	0	0	0	0	0	0	0	0	0	0
ASV1577	0	0	0	0	0	0	0	0	0	0	1	0	0	0	0	3	0	0	0	0	0	0	0	0	0	0	0	0	0	0	0	0	0	0	0	0	0	0	2	0	0	0	0	0	0	0	0	0	18
ASV1607	0	0	0	0	0	0	1	99	0	0	0	0	0	0	0	0	0	0	0	0	0	0	0	0	0	0	0	0	0	0	0	0	0	0	0	0	0	0	0	0	0	0	0	0	0	0	0	0	0
ASV1697	0	0	0	0	0	0	0	0	0	0	0	0	0	0	0	0	0	0	0	0	0	0	1	0	0	0	0	0	0	0	0	1	1	0	91	0	0	0	0	0	0	0	0	0	0	0	0	0	0
ASV1746	0	0	0	0	0	0	0	0	0	0	0	0	0	0	0	0	0	0	0	0	0	0	0	0	4	3	16	2	2	8	0	0	0	1	1	1	0	0	0	0	0	0	4	20	8	5	14	2	0
ASV1770	0	8	0	0	32	9	6	0	0	0	0	1	0	0	0	0	20	0	0	0	0	0	0	0	0	0	0	0	0	0	0	0	0	0	0	0	0	0	0	0	0	0	0	0	0	0	0	0	0
ASV1922	0	0	0	2	0	0	0	0	0	0	0	0	0	0	0	80	0	0	0	0	0	0	0	0	0	0	0	0	0	0	0	0	0	0	0	0	0	0	0	0	0	0	0	0	0	0	0	0	0
ASV1927	0	0	0	0	0	0	0	0	0	0	0	0	0	0	0	0	0	0	0	0	0	0	0	0	0	0	0	0	0	1	0	0	0	0	0	0	1	0	1	0	1	1	0	0	0	0	0	0	0
ASV2039	0	0	0	0	0	0	0	0	0	0	0	0	0	0	0	0	0	0	0	0	0	0	0	0	0	0	0	0	0	0	0	0	0	0	0	0	0	0	0	0	0	0	0	0	0	0	0	0	37
ASV2103	0	0	0	0	0	0	0	0	0	0	0	0	0	0	0	0	0	0	0	0	0	0	0	0	14	2	35	5	0	19	0	0	0	0	0	0	0	0	0	0	0	0	0	0	0	0	0	0	0
ASV2160	0	0	0	0	0	0	0	0	0	0	0	0	0	0	0	0	0	0	0	0	0	0	0	0	0	0	0	0	0	1	0	0	0	0	0	0	7	9	9	7	13	27	0	0	0	0	0	0	0
ASV2164	0	0	0	0	0	0	0	0	0	0	0	0	0	0	0	0	0	0	0	0	0	0	0	0	0	0	0	0	0	0	0	0	0	0	0	0	2	1	0	8	5	2	0	0	0	0	0	0	14
ASV2260	0	0	0	42	0	0	0	0	0	0	0	0	0	3	0	5	19	0	0	0	0	0	0	0	0	0	0	0	0	0	0	0	0	0	0	0	0	0	0	0	0	0	0	0	0	0	0	0	0
ASV2283	0	0	1	0	0	0	0	0	0	0	0	0	0	0	66	0	0	0	0	0	0	0	1	0	0	0	0	0	0	0	0	0	0	0	0	0	0	0	0	0	0	0	0	0	0	0	0	0	0
ASV2794	0	0	0	0	0	0	0	0	0	0	0	0	0	0	0	0	0	0	0	0	0	0	0	0	0	0	0	0	0	0	0	0	0	0	0	0	8	8	3	18	2	14	0	0	0	0	0	0	0
ASV2910	0	0	0	0	0	0	0	0	0	0	0	0	0	0	0	0	0	0	0	0	0	0	0	0	0	0	0	0	1	0	0	0	0	0	0	0	0	0	0	0	0	0	0	0	0	0	0	0	0
ASV3361	0	0	0	0	0	0	0	0	0	41	0	0	0	0	0	0	0	0	0	0	0	0	0	0	0	0	0	0	0	0	0	0	0	0	0	0	0	0	0	0	0	0	0	0	0	0	0	0	0
ASV3432	0	0	0	0	0	0	0	0	0	0	0	0	0	0	40	0	0	0	0	0	0	0	0	0	0	0	0	0	0	0	0	0	0	0	0	0	0	0	0	0	0	0	0	0	0	0	0	0	0
ASV5088	0	0	0	0	0	0	0	0	0	0	0	0	0	0	0	0	0	0	0	0	0	0	0	0	0	0	0	0	0	0	0	0	0	0	0	0	0	0	0	1	1	0	1	1	0	0	0	0	1
ASV5604	0	0	0	0	0	0	0	0	0	0	0	0	0	0	0	0	0	0	0	0	0	0	0	0	0	0	0	0	0	0	0	0	0	0	0	0	1	3	9	1	0	3	0	0	0	0	0	0	0
ASV5769	0	0	0	0	0	0	0	0	0	0	0	0	0	0	0	0	0	0	0	0	0	0	0	0	0	0	0	0	0	0	0	0	0	0	0	0	0	0	0	0	0	0	0	0	0	0	0	0	0
ASV6802	0	0	0	0	0	0	0	0	0	0	0	0	0	0	0	0	0	0	0	0	0	0	0	0	0	1	0	0	0	0	0	0	0	0	0	0	0	0	0	0	0	0	0	0	0	0	0	0	0
[truncated: 11 more columns]
