# Supplementary material for: Monitoring fish communities through environmental DNA metabarcoding in the fish pass system of the second largest hydropower plant in the world
Source: Sci Rep. 2021 Nov 30;11:23167. doi: 10.1038/s41598-021-02593-5 (PMC8632987; doi:10.1038/s41598-021-02593-5)
Supplement: Supplementary file 4 — Supplementary Information 4. [file 41598_2021_2593_MOESM4_ESM.csv]

OUT_ID	X10	X11	X12	X13	X14	X15	X16	X17	X18	X19	X20	X21	X22	X23	X24	X25	X26	X27	P1.1	P1.2	P1.3	P1.4	P1.5	P1.6	P2.1	P2.2	P2.3	P2.4	P2.5	P2.6	P3.1	P3.2	P3.3	P3.4	P3.5	P3.6	P4.1	P4.2	P4.3	P4.4	P4.5	P4.6	P5.1	P5.2	P5.3	P5.4	P5.5	P5.6	P6.1
Otu295	0	0	0	0	0	0	0	0	0	0	0	0	0	0	0	0	0	0	0	0	0	0	0	0	0	0	0	0	0	0	0	0	0	0	0	0	0	0	0	0	0	0	0	0	0	0	0	0	0
Otu763	0	0	0	0	0	0	0	0	0	0	0	0	0	0	0	0	0	0	0	0	0	0	0	0	0	0	0	0	0	0	0	0	0	0	0	0	0	0	0	0	0	0	0	0	0	0	0	0	0
Otu124	0	0	0	0	0	0	0	0	0	0	0	0	0	0	0	0	0	0	0	0	0	0	0	0	0	0	0	0	0	0	0	0	0	0	0	0	0	0	0	0	0	0	0	0	0	0	0	0	0
Otu2	5	181	1	255	16	3	0	1	1	0	0	1	10	29	11	43	51	8	0	7	0	1	5	1	5	2	3	4	0	7	7	24	23	31	100	44	67	95	93	124	106	228	268	462	517	209	989	112	600
Otu819	0	5	0	0	1	0	0	0	0	2	0	0	1	0	0	0	0	0	0	0	0	0	0	0	0	0	0	0	0	0	0	0	0	0	0	0	0	0	0	0	0	0	0	0	0	0	0	0	0
Otu3	3	10	1	4	1	2	1	0	1	0	2	1	17	51	18	26	22	40	2	5	1	0	2	0	1342	2583	1803	2180	1597	3129	24	41	25	11	53	20	33	43	187	45	469	110	1871	2359	1477	729	3618	282	404
Otu8	504	54207	595	1976	12615	63	28	951	220	19326	950	396	1228	1083	4473	290	1214	3864	2	4	0	2	13	5	0	1	0	0	0	0	0	0	0	0	3	0	0	2	0	0	1	0	0	0	1	1	0	0	0
Otu4	3	11	2	2	0	0	0	0	1	0	0	0	10	56	20	20	4	10	2	0	1	0	0	0	516	879	1265	299	491	1340	1	0	2	0	4	0	2	6	0	2	0	4	1	2	0	0	0	2	1
Otu20	0	0	1	0	0	0	0	0	0	0	0	0	0	0	1	0	7	0	0	0	0	0	0	0	1	0	1	2	0	2	0	0	0	0	0	0	313	56	69	63	73	143	0	0	0	0	1	0	0
Otu1	27	41	22	19	15	36	20	452	11	1	3	0	121	2584	78	705	117	1616	108	145	77	2	45	17	2905	460	1939	655	826	2898	31	29	9	14	31	13	1450	1243	1487	1797	2403	1953	2278	1695	617	750	2267	319	12867
Otu97	0	0	0	0	0	0	0	0	0	0	0	0	0	0	0	0	0	0	0	0	0	0	0	0	0	0	0	0	0	0	0	0	0	0	0	0	0	0	0	0	0	0	0	0	0	0	0	0	80
Otu25	0	0	0	1	346	0	2	2	2	0	0	3	0	0	0	0	0	1	113	177	32	117	74	228	0	0	0	0	0	0	0	0	0	0	1	0	0	0	0	0	0	0	0	0	0	0	1	0	1385
Otu48	0	0	0	0	0	0	0	0	0	0	1	0	0	0	0	0	0	0	0	0	0	0	1	0	0	0	0	0	0	0	0	0	0	0	0	0	0	0	0	0	0	0	0	0	0	0	0	0	483
Otu41	0	0	0	20	0	0	0	0	0	0	0	0	0	1	0	0	0	0	0	0	0	0	2	0	0	2	2	0	9	2	0	1	0	0	0	0	69	328	122	122	973	239	1	2	0	2	0	0	1359
Otu19	6	569	0	0	0	0	0	0	1	0	2	0	4	0	0	1	0	7	0	0	0	0	2	1	662	27	84	58	26	213	0	0	0	0	1	0	75	94	117	323	90	209	0	2	0	0	3	0	2293
Otu56	0	0	0	0	0	0	0	0	0	0	0	0	0	0	0	0	0	0	0	0	0	0	0	0	0	0	0	0	0	0	0	0	0	0	0	0	0	0	0	0	0	0	0	0	0	0	0	0	456
Otu14	0	13	25	2	16	0	2	59	0	0	1	1	16	1870	2888	426	1546	9	0	5	2	1	10	2	173	79	985	101	53	452	0	0	0	0	2	0	227	504	618	588	702	665	0	1	0	0	3	0	2523
Otu24	0	0	0	0	0	0	0	0	0	0	1	0	2	34	7	2	1	15	0	0	0	0	0	1	548	1963	560	286	115	1312	0	0	1	2	12	0	435	391	149	174	153	367	39	75	23	214	92	10	676
Otu155	0	0	0	12	0	0	0	0	0	0	1	0	0	1	4	777	0	0	0	0	0	0	1	1	2	0	4	0	0	0	0	0	0	0	0	0	17	10	106	19	19	31	0	0	0	0	0	0	360
Otu7	20	1	1	8	13	10	0	0	0	0	3	2	1686	13	328	631	2415	882	0	3	0	1	30	13	1211	936	656	1339	861	1567	146	39	32	47	785	88	2906	2039	3005	4083	7283	4319	112	41	21	29	59	16	10814
Otu34	0	0	0	1	0	0	1	0	1	0	0	0	2	2	18	15	0	10	0	0	0	0	1	0	260	113	1272	1706	67	705	4	0	4	3	3	1	26	146	41	42	49	93	236	155	378	59	202	37	663
Otu17	0	11	0	0	0	0	0	1	0	0	0	0	8	873	1	1	0	1	0	2	1	1	11	1	17	16	6	11	28	27	0	1	0	0	1	1	1351	1884	1199	1534	2434	2307	34	40	19	24	182	11	4306
Otu13	22	11	10	53	11	37	151	7	5	0	16	7	1678	1087	2005	4271	1017	3251	240	475	80	65	830	480	6	4	5	9	14	14	7	3	10	16	32	31	648	842	549	1097	2063	1148	0	1	1	4	4	1	1728
Otu5	1	16	7	7	574	13	0	0	1	0	2	4	98	1006	973	467	38	1472	0	2	1	0	25	2	9090	4576	6213	7214	3924	8994	11	7	10	6	34	9	146	226	228	709	582	426	2	0	1	0	0	1	5869
Otu29	0	28	12	10	0	35	0	0	0	0	0	0	21	2614	2030	436	16	3003	3	1	1	2	15	1	0	0	0	0	0	0	0	0	0	0	0	0	0	0	0	0	0	0	0	0	0	0	0	0	0
Otu27	0	1	0	0	0	2	0	0	0	0	0	0	5	20	9	4	3	26	0	0	0	0	0	0	668	2082	735	379	184	1743	2	7	3	5	18	4	51	219	56	70	60	151	75	154	288	65	229	34	296
Otu9	29	22	448	44	59	86	0	0	0	0	0	1	2847	2993	5978	4092	6890	6903	0	6	1	6	20	3	173	70	193	112	254	399	0	0	0	0	0	0	901	1520	1716	2020	1136	1776	5	1	0	0	7	1	916
Otu10	1	1	6	0	3	1	0	0	0	0	0	0	34	44	101	22	33	69	0	0	0	0	2	0	3706	3710	8053	2598	3579	8175	15	9	7	6	32	15	1	3	2	3	2	4	392	511	381	239	918	118	211
Otu42	0	2	2	0	0	36	0	0	1	0	0	0	7	20	15	6	41	3103	0	2	2	0	2	1	813	1837	1922	730	1032	2141	11	12	13	7	17	4	38	48	324	56	46	100	611	1060	613	454	1153	136	569
Otu23	0	6	0	5	1	32	1	1	0	0	1	0	6	982	5	459	30	3376	3	2	1	0	8	3	0	0	0	0	0	0	25	17	13	11	21	20	0	7	4	12	4	21	2384	1983	1706	924	3578	452	920
Otu11	40	48	38	102	88	40	0	0	0	0	0	0	3562	5283	4909	8070	9752	4990	5	8	3	5	28	5	0	0	0	0	0	0	0	0	0	0	0	0	0	0	0	0	0	0	0	0	0	0	0	0	160
Otu6	27	51	66	164	126	74	1	0	5	5	1602	395	1773	5638	8553	10715	14363	6591	15	10	7	7	56	11	2985	5756	3560	4070	541	5081	64	58	54	91	3679	168	0	0	2	1	3	1	0	0	0	0	0	0	692
Otu12	63	4130	64	67	105	3	266	0	2	1	18	1	1809	5887	7665	5328	10565	13	8	9	6	8	36	8	2	7	2	3	26	4	0	0	0	0	0	0	141	469	211	380	1554	395	1	0	0	0	2	2	0
Otu18	1	0	2	0	0	0	0	1	0	0	0	0	6	0	44	6	4	15	0	3	0	0	1	1	749	270	3404	385	588	1912	11	35	19	18	26	20	4	7	7	11	6	13	1171	3148	1214	987	2924	391	134
Otu28	0	0	0	0	0	0	0	0	0	0	0	0	3	3	0	0	0	1	0	1	0	0	2	0	145	128	56	38	26	133	8	6	5	4	7	3	177	457	179	334	217	437	440	729	299	371	517	90	660
Otu31	1	13	779	25	11	0	0	0	0	0	0	0	10	1030	2113	1450	908	2	1	1	1	1	6	1	0	0	0	0	0	0	12	3	0	1	2	1	0	2	0	0	0	3	480	134	64	72	191	34	0
Otu32	15	2037	1	16	2233	1	1	2	1	0	7	2	0	0	0	0	0	0	1	1	0	0	14	0	0	0	0	0	0	0	10	11	14	7	1750	29	0	0	0	0	0	0	0	0	0	0	0	0	24
Otu33	0	0	0	0	0	0	0	0	0	0	0	0	0	1	3	0	6	7	0	0	0	0	0	0	348	117	216	109	792	466	2	7	7	5	14	5	0	0	0	1	2	3	498	1125	525	299	1199	154	7
Otu37	0	1	0	0	1	0	0	0	0	0	0	0	0	1	0	0	0	0	0	0	0	0	0	0	7	20	6	3	5	12	0	0	0	0	0	0	348	1781	419	521	468	1007	0	1	0	0	7	0	130
Otu38	0	0	0	0	0	0	0	0	0	0	0	0	0	1	0	0	1	0	0	0	0	0	0	0	4	3	4	2	8	9	0	0	0	0	0	0	558	404	327	616	674	763	0	0	0	1	5	0	567
Otu39	0	0	0	0	0	0	0	0	0	0	0	0	2	0	23	2	0	5	0	0	0	0	0	0	380	141	2222	244	100	957	0	1	1	0	1	0	0	0	0	0	0	0	0	0	0	0	0	0	0
Otu40	0	0	0	0	0	0	0	0	0	0	0	0	0	0	1	0	1	0	0	0	0	0	0	0	1	6	3	0	4	0	0	0	0	0	0	0	58	88	94	267	514	176	0	0	0	0	2	1	676
Otu44	0	0	0	0	0	0	0	0	0	0	0	0	13	1	8	7	9	5	0	0	0	0	0	0	758	116	649	812	468	649	0	0	1	0	1	1	0	0	0	0	0	0	0	0	0	0	0	0	0
Otu46	0	3	3	1690	11	0	0	1	0	0	0	0	1	170	3	426	1038	1	0	0	0	0	0	1	0	0	0	0	0	0	0	0	0	0	0	0	0	0	0	0	0	0	0	0	0	0	0	0	0
Otu47	0	1	0	0	0	0	0	0	0	0	0	0	0	0	0	0	0	0	0	0	0	0	1	0	2	1	0	0	0	1	0	0	0	0	0	0	90	17	24	23	14	34	0	0	0	0	0	0	386
Otu49	5	436	0	2	761	351	233	0	0	2	1	1	0	0	1	2	682	0	0	0	0	0	0	0	0	0	0	0	0	0	0	0	0	0	0	0	0	0	0	0	1	0	0	0	0	0	0	0	0
Otu50	0	0	0	0	0	0	0	0	0	0	0	0	0	0	0	0	0	0	0	0	0	0	0	0	4	7	5	13	6	4	0	0	0	0	0	0	238	346	316	1072	326	634	0	0	0	0	2	0	0
Otu58	0	0	0	2	0	0	0	0	0	0	0	0	0	1	1	83	0	0	0	0	0	0	1	0	1	4	2	3	6	5	0	0	0	0	0	0	157	415	228	293	771	440	18	18	9	4	57	1	211
Otu64	0	0	0	0	0	0	0	0	0	0	0	0	0	0	0	0	0	0	0	1	0	0	2	0	1	0	1	0	0	1	0	0	0	0	0	0	25	49	30	122	28	80	0	0	0	0	0	0	349
Otu65	0	0	0	0	0	0	0	0	1	0	0	0	0	0	0	0	0	0	0	0	0	0	1	1	3	3	38	4	2	16	2	0	7	0	3	1	0	0	0	1	0	1	100	164	357	58	221	48	115
Otu68	0	0	0	0	0	19	0	0	0	0	0	0	0	0	1	0	13	2327	0	0	0	0	1	0	0	0	0	0	0	0	0	0	0	0	0	0	0	0	0	0	0	0	0	0	0	0	0	0	0
Otu69	0	0	12	0	0	0	0	0	0	0	0	0	1	6	1995	1	0	1	0	1	1	0	0	1	0	0	0	0	0	0	0	0	0	0	0	0	0	0	0	0	0	0	0	0	0	0	0	0	0
Otu70	0	0	0	0	0	0	0	0	0	0	0	0	0	0	1	0	0	0	0	0	0	0	0	0	2	2	10	3	1	5	0	0	0	0	0	0	100	232	764	151	124	256	0	1	1	0	1	0	0
Otu71	0	0	0	8	4	0	0	0	0	0	0	0	0	0	2	417	283	0	0	0	0	0	1	0	0	1	0	1	4	1	0	0	0	0	0	0	50	76	76	159	87	188	1	0	0	0	0	0	148
Otu73	0	0	0	0	7	0	0	0	0	0	0	0	0	0	2	1	938	0	0	0	0	0	10	0	0	0	0	0	1	0	2	3	1	0	710	12	0	0	0	0	0	0	0	0	0	0	0	0	0
Otu82	0	0	0	4	0	0	0	0	0	0	0	0	0	0	1	359	0	0	0	0	0	0	1	0	0	0	0	0	0	0	1	1	0	0	3	0	0	0	0	0	1	0	26	186	16	13	60	8	64
Otu83	0	0	0	0	5	0	0	1	0	0	0	0	0	0	0	1	618	0	0	3	0	0	0	1	0	0	0	0	0	0	12	422	12	0	57	33	0	0	0	0	0	0	0	0	0	0	0	0	21
Otu84	0	0	0	0	0	10	0	0	0	0	0	0	0	1	0	0	9	1209	0	0	0	0	0	0	0	0	0	0	0	0	0	0	0	0	0	0	0	0	0	0	0	0	0	0	0	0	0	0	0
Otu86	0	0	0	0	0	0	0	0	0	0	0	0	0	0	0	8	0	1	0	0	0	0	0	0	45	13	48	852	7	102	0	2	0	0	0	0	0	0	0	0	0	0	0	0	0	0	0	0	0
Otu95	1	0	83	0	9	706	0	0	0	0	0	0	0	0	0	0	0	0	0	0	0	0	0	0	0	0	0	0	0	0	0	0	0	0	0	0	0	0	0	0	0	0	0	0	0	0	0	0	0
Otu96	0	0	0	0	0	0	0	0	0	0	0	0	0	0	0	0	0	0	0	0	0	0	0	0	0	0	0	0	0	0	0	0	0	0	0	0	0	1	0	1	2	0	0	0	0	0	0	0	128
Otu116	0	0	0	0	0	0	0	0	0	0	0	0	0	0	0	0	0	0	0	0	0	0	0	0	1	0	0	0	0	0	0	0	0	0	0	0	0	0	0	0	1	0	0	0	0	0	0	0	0
Otu121	0	0	0	0	0	0	0	0	0	0	0	0	0	0	0	0	0	0	0	0	0	0	0	0	0	0	0	0	0	0	2	1	0	0	2	0	0	0	0	0	0	0	197	68	32	32	80	14	0
Otu123	0	0	0	0	0	0	0	0	0	0	0	0	0	0	0	0	0	0	0	0	0	0	0	0	0	0	0	0	0	0	0	0	0	0	0	0	0	0	0	0	0	0	0	0	0	0	0	0	1
Otu127	0	0	0	0	0	0	0	0	0	0	0	0	0	0	0	0	0	0	0	0	0	0	0	0	0	0	0	0	0	0	0	0	0	0	0	0	0	0	0	0	0	0	1	0	0	1	1	0	0
Otu128	0	0	0	0	0	0	0	0	0	0	0	0	0	0	0	0	0	0	0	0	0	0	0	0	0	0	0	0	0	0	0	0	0	0	0	0	0	0	0	0	0	0	0	0	0	0	0	0	125
Otu129	0	1	0	2	0	0	0	0	115	0	0	0	0	0	0	173	0	0	0	0	0	0	0	0	0	0	0	0	0	0	0	0	0	0	0	0	0	0	0	0	0	0	0	0	0	0	0	0	0
Otu132	0	0	0	0	0	0	0	0	0	0	0	0	0	0	0	0	0	0	0	0	0	0	0	0	0	0	0	0	0	0	0	0	0	0	0	0	4	1	4	3	4	11	0	0	0	0	0	0	66
Otu150	0	0	0	0	0	0	0	0	0	0	0	0	0	0	0	0	0	0	0	1	1	1	0	0	0	0	0	0	0	0	8	3	10	23	67	24	0	0	0	0	0	0	0	0	0	0	0	0	0
Otu163	1	0	0	0	2	0	0	0	0	0	0	0	21	30	3	15	110	13	0	0	0	0	0	0	0	0	0	0	1	0	0	0	0	0	0	0	0	0	0	0	0	0	0	0	0	0	0	0	0
Otu165	0	0	0	0	0	0	0	0	0	0	0	0	0	0	0	0	0	0	0	0	0	0	0	0	0	0	0	0	0	0	0	0	0	0	0	0	0	0	0	0	0	0	0	0	0	0	0	0	45
Otu167	0	0	0	0	0	0	1	96	0	0	0	0	0	0	0	0	0	0	0	0	0	0	0	0	0	0	0	0	0	0	0	0	0	0	0	0	0	0	0	0	0	0	0	0	0	0	0	0	0
Otu173	0	0	0	2	0	0	0	0	0	0	0	0	0	0	0	78	0	0	0	0	0	0	0	0	0	0	0	0	0	0	0	0	0	0	0	0	0	0	0	0	0	0	0	0	0	0	0	0	0
Otu182	0	0	0	0	0	0	0	0	0	0	0	0	8	0	0	4	36	3	0	0	0	0	0	0	1	11	0	6	1	2	0	0	0	0	5	0	0	0	0	0	0	0	0	0	0	0	0	0	3
Otu194	0	0	0	0	1	0	0	0	0	0	0	0	4	0	0	4	16	2	0	0	0	0	0	0	1	8	3	4	0	1	0	0	0	0	0	0	0	0	0	0	0	0	0	0	0	0	0	0	4
Otu200	0	0	0	0	0	0	0	0	0	0	0	0	1	0	0	0	0	0	0	0	0	0	1	0	1	0	2	1	0	1	0	0	0	0	0	0	4	0	1	5	1	0	0	0	0	0	0	0	25
Otu206	0	0	0	0	0	0	0	0	0	0	0	0	0	0	0	0	0	1	0	0	0	0	0	0	2	1	0	0	0	1	0	0	0	0	0	0	0	0	0	0	0	1	0	0	0	0	0	0	18
Otu218	0	0	0	0	0	0	0	0	0	0	0	0	0	0	0	0	0	0	0	0	0	0	0	0	0	0	0	0	0	0	0	0	0	0	0	0	2	0	0	0	2	2	0	0	0	0	0	0	17
Otu228	0	0	0	0	0	0	0	0	0	0	0	0	0	0	0	0	1	0	0	0	0	0	0	0	0	0	0	0	0	0	0	0	0	0	0	0	0	0	0	0	0	0	0	0	0	0	0	0	0
Otu236	0	0	0	0	0	0	0	0	0	0	0	0	0	0	0	0	0	0	0	0	0	0	0	0	0	0	0	0	0	0	0	0	0	0	0	0	1	3	9	1	0	3	0	0	0	0	0	0	0
Otu244	0	0	0	0	0	0	0	0	0	0	0	0	0	1	0	2	1	0	0	0	0	0	0	0	2	6	1	5	2	2	0	0	0	0	0	0	0	0	0	0	0	0	0	0	0	0	0	0	0
Otu245	0	0	0	0	0	0	0	0	0	0	0	0	0	0	0	0	0	0	0	0	0	0	0	0	0	0	0	0	0	0	0	0	0	0	0	0	1	0	2	0	1	0	0	0	0	0	0	0	18
Otu251	0	0	0	0	0	0	0	0	0	0	0	0	0	0	0	0	0	0	0	0	0	0	0	0	0	0	0	0	0	0	0	0	0	0	0	0	0	0	0	0	0	0	0	0	0	0	0	0	4
Otu254	1	0	0	0	0	0	0	0	0	0	0	0	0	0	0	1	1	0	0	0	0	0	0	0	0	0	0	0	0	0	0	0	0	0	0	0	0	0	0	0	3	0	0	0	0	0	0	0	8
Otu273	0	0	0	0	0	0	0	0	0	0	0	0	0	0	0	0	0	0	0	0	0	0	6	0	0	0	1	1	0	0	3	6	4	0	521	15	0	0	0	0	0	0	0	0	0	0	0	0	338
Otu279	0	0	0	0	0	0	0	0	0	0	1	0	1	6	0	2	0	7	0	0	0	0	0	0	0	0	0	0	0	0	0	0	0	0	0	0	0	0	0	0	0	0	0	0	0	0	0	0	0
Otu280	0	0	0	0	0	0	0	0	0	0	0	0	0	0	0	0	0	0	0	0	0	0	0	0	0	0	0	0	0	1	0	0	0	0	0	0	0	0	0	0	0	0	0	0	0	0	0	0	8
Otu281	0	0	0	0	0	0	0	0	0	0	0	0	0	0	0	0	0	0	0	0	0	0	0	0	0	0	0	0	0	0	0	0	0	0	0	0	0	0	0	0	0	0	0	0	0	0	0	0	7
Otu300	0	0	0	0	0	0	0	0	0	0	0	0	5	0	0	1	3	1	0	0	0	0	0	0	0	0	0	0	0	0	0	0	0	0	0	0	0	1	2	1	0	1	0	0	0	0	0	0	10
Otu307	0	0	0	1	0	0	0	0	0	0	0	0	14	8	0	7	15	3	0	0	0	0	0	0	0	0	0	0	0	0	0	0	0	0	0	0	0	0	0	0	0	0	0	0	0	0	0	0	4
Otu323	0	0	0	0	0	0	0	0	0	0	0	0	1	5	0	6	8	0	0	0	0	0	0	0	0	1	0	0	1	0	0	0	0	0	0	1	0	0	0	0	0	0	0	0	0	0	0	0	0
Otu420	0	0	0	1	0	0	0	0	0	0	0	0	0	1	0	0	2	0	0	0	0	0	0	0	19	37	29	13	12	40	0	1	0	1	0	0	0	0	2	0	4	0	31	24	16	9	40	5	10
Otu433	0	0	0	0	0	0	0	0	0	0	0	0	0	0	0	0	0	0	0	0	0	0	0	0	0	0	0	0	0	0	0	0	0	0	0	0	0	0	0	0	0	0	0	0	0	0	0	0	0
Otu469	0	5	0	0	0	0	0	0	0	0	0	0	1	0	0	1	0	0	0	0	0	0	0	0	0	0	0	0	0	0	0	0	0	0	0	0	0	0	0	0	0	0	0	0	0	0	0	0	0
Otu493	0	0	0	0	0	0	0	0	0	0	0	0	0	0	0	0	0	0	0	0	0	0	0	0	0	0	0	0	0	0	0	0	0	0	0	0	0	0	0	0	1	1	0	0	0	0	0	0	1
Otu494	0	0	0	0	0	0	0	0	0	0	0	0	0	0	0	0	0	0	0	0	0	0	0	0	0	0	0	0	0	0	0	0	0	0	0	0	0	0	0	0	0	0	0	0	0	0	0	0	0
Otu496	0	0	0	0	0	0	0	0	0	0	0	0	0	0	0	0	0	0	0	0	0	0	0	0	0	0	0	0	0	1	0	0	0	0	0	0	0	0	0	0	0	0	0	0	0	0	0	0	1
Otu502	0	0	0	0	0	0	0	0	0	0	0	0	0	1	0	1	0	0	0	0	0	0	0	0	0	0	1	0	0	0	0	0	0	0	0	0	0	1	0	0	1	0	0	0	0	0	0	0	5
Otu539	0	0	0	0	0	0	0	0	0	0	0	0	0	0	0	0	0	0	0	0	0	0	0	0	0	0	0	0	0	0	0	0	0	0	0	0	0	0	0	0	0	0	0	0	0	0	0	0	2
Otu546	0	7	0	0	0	0	0	0	0	0	0	0	3	0	0	0	0	0	0	0	0	0	0	0	0	0	0	0	0	0	0	0	0	0	0	0	0	0	0	0	0	0	0	0	0	0	0	0	0
Otu585	0	0	0	0	0	0	0	0	0	0	0	0	0	1	0	0	0	0	0	0	0	0	0	0	0	0	0	0	0	0	0	0	0	0	0	0	0	0	0	2	0	0	0	0	0	0	0	0	0
Otu656	0	0	0	0	0	0	0	0	0	0	0	0	0	0	0	1	1	0	0	0	0	0	0	0	0	0	1	1	0	0	0	0	0	0	0	0	0	0	0	0	0	0	0	0	0	0	0	0	0
Otu729	0	0	0	0	0	0	0	0	0	0	0	0	0	0	0	0	0	0	0	0	0	0	0	0	0	0	0	0	0	0	0	0	0	0	0	0	0	0	0	0	0	0	0	0	0	0	0	0	2
Otu741	0	0	0	0	0	0	0	0	0	0	0	0	5	0	0	0	0	0	0	0	0	0	0	0	0	0	0	1	0	1	0	0	0	0	0	0	0	0	0	0	0	0	0	0	0	0	0	0	2
Otu767	0	0	0	0	0	0	0	0	0	0	0	0	0	0	0	0	0	0	0	0	0	0	0	0	0	0	0	0	0	0	0	0	0	0	0	0	0	0	0	0	0	0	0	0	0	0	0	0	1
Otu795	0	0	0	0	0	0	0	0	0	0	0	0	0	0	0	0	0	0	0	0	0	0	0	0	0	0	0	0	0	0	0	0	0	0	0	0	0	0	0	0	1	0	0	0	0	0	0	0	1
Otu811	0	0	0	0	0	0	0	0	0	0	0	0	0	0	0	0	0	0	0	0	0	0	0	0	0	0	0	1	0	0	0	0	0	0	0	0	0	0	0	0	0	0	0	0	0	0	0	1	2
Otu891	0	0	0	0	0	0	0	0	0	0	0	0	0	0	0	1	0	0	0	0	0	0	0	0	1	0	1	0	0	1	0	0	0	0	0	0	0	0	0	0	0	0	0	0	0	0	0	0	1
Otu892	0	0	0	0	0	0	0	0	0	0	0	0	0	0	0	0	0	0	0	0	0	0	0	0	0	0	0	0	0	0	0	0	0	0	0	0	0	0	0	0	0	0	0	0	0	0	0	0	1
Otu895	0	1	0	0	0	0	0	0	0	3	0	0	0	0	0	0	0	0	0	0	0	0	0	0	0	0	0	0	0	0	0	0	0	0	0	0	0	0	0	0	0	0	0	0	0	0	0	0	0
Otu911	0	0	0	0	0	0	0	0	0	0	0	0	0	0	0	0	0	0	0	0	0	0	0	0	0	0	0	0	0	0	0	0	0	0	0	0	0	0	0	0	0	0	0	0	0	0	0	0	0
Otu924	0	0	0	0	0	0	0	0	0	0	0	0	0	0	0	0	0	0	0	0	0	0	0	0	0	0	0	0	0	0	0	0	0	0	0	0	0	0	0	1	0	0	0	0	0	0	0	0	0
Otu926	0	8	0	0	0	0	0	0	0	0	0	0	15	744	0	0	0	0	1	0	0	0	13	0	1	0	0	1	0	0	9	9	8	7	1328	25	0	0	0	0	0	0	0	0	0	0	0	0	0
Otu927	0	0	0	0	0	0	0	0	0	0	0	0	0	0	0	0	0	0	0	0	0	0	0	0	0	0	0	1	0	0	0	0	0	0	0	0	0	0	0	0	0	0	0	0	0	0	0	0	0
Otu975	0	0	0	0	0	0	0	0	0	0	0	0	0	2	0	0	0	0	0	0	0	0	0	0	0	0	0	0	0	0	0	0	0	0	0	0	0	0	0	0	0	0	0	0	0	0	0	0	0
Otu978	0	0	0	0	0	0	0	0	0	0	0	0	0	0	0	0	0	0	0	0	0	0	0	0	0	0	0	1	0	0	0	0	0	0	0	0	0	0	0	0	0	0	0	0	0	0	0	0	1
Otu987	0	0	0	0	0	0	0	0	0	0	0	0	0	0	0	0	0	0	0	0	0	0	0	0	4	0	1	0	0	1	0	0	0	0	0	0	4	1	2	0	2	1	0	1	0	0	0	0	135
Otu999	0	0	0	0	0	0	0	0	0	0	0	0	0	0	0	0	0	0	0	0	0	0	0	0	5	0	0	1	1	0	0	0	0	0	0	0	1	3	0	0	0	5	0	0	0	1	1	0	187
Otu1009	0	0	0	0	0	0	0	0	0	0	0	0	0	0	0	0	0	0	0	0	0	0	0	0	0	0	0	4	0	1	0	0	0	0	0	0	0	0	0	0	0	0	0	0	0	0	0	0	5
Otu1010	0	0	0	0	0	0	0	0	0	0	0	0	0	0	0	0	0	0	0	0	0	0	0	0	0	0	0	0	0	0	0	0	0	0	0	0	2	0	2	0	5	0	0	1	0	1	0	0	10
Otu1011	0	0	0	0	0	0	0	0	0	0	0	0	0	0	0	0	0	0	0	0	0	0	0	0	3	7	2	10	2	9	0	0	0	0	0	0	0	0	0	0	1	0	5	6	2	2	13	1	3
Otu1040	0	0	0	0	0	0	0	0	0	0	0	0	0	0	0	0	0	0	0	0	0	0	0	0	0	0	1	0	0	2	0	0	0	0	0	0	0	0	0	0	0	0	0	0	0	0	0	0	0
Otu1078	0	0	0	0	0	0	0	0	0	0	0	0	0	0	0	0	0	0	0	0	0	0	0	0	0	0	0	0	0	0	0	0	0	0	0	0	0	0	0	0	0	0	0	0	0	0	0	0	0
Otu1085	0	0	0	0	0	0	0	0	0	0	0	0	0	0	0	1	0	0	0	0	0	0	0	0	0	0	1	1	0	4	0	0	0	0	0	0	0	0	0	0	0	0	0	0	0	0	0	0	3
Otu1098	0	0	0	0	0	0	0	0	0	0	0	0	0	0	0	0	0	0	0	0	0	0	0	0	0	0	0	1	1	0	0	0	0	0	0	0	0	0	0	0	0	0	0	0	0	0	0	0	0
Otu1105	0	0	0	0	0	0	0	0	0	0	0	0	0	0	0	0	0	0	0	0	0	0	0	0	0	0	0	0	0	0	0	0	0	0	0	0	0	0	0	0	0	0	0	0	0	0	0	0	2
Otu1117	0	0	0	0	0	0	0	0	0	0	0	0	0	0	0	0	0	18	0	0	0	0	0	0	0	0	0	0	0	0	0	0	0	0	0	0	0	0	0	0	0	0	0	0	0	0	0	0	56
Otu1129	0	0	0	0	0	0	0	0	0	0	0	0	0	0	0	0	0	0	0	0	0	0	0	0	0	1	0	1	0	0	0	0	0	0	0	0	0	0	0	0	0	0	0	0	0	0	0	0	0
[truncated: 11 more columns]
