# Supplementary material for: Monitoring fish communities through environmental DNA metabarcoding in the fish pass system of the second largest hydropower plant in the world
Source: Sci Rep. 2021 Nov 30;11:23167. doi: 10.1038/s41598-021-02593-5 (PMC8632987; doi:10.1038/s41598-021-02593-5)
Supplement: Supplementary file 5 — Supplementary Information 5. [file 41598_2021_2593_MOESM5_ESM.csv]

ZOTU_ID	X10	X11	X12	X13	X14	X15	X16	X17	X18	X19	X20	X21	X22	X23	X24	X25	X26	X27	P1.1	P1.2	P1.3	P1.4	P1.5	P1.6	P2.1	P2.2	P2.3	P2.4	P2.5	P2.6	P3.1	P3.2	P3.3	P3.4	P3.5	P3.6	P4.1	P4.2	P4.3	P4.4	P4.5	P4.6	P5.1	P5.2	P5.3	P5.4	P5.5	P5.6	P6.1
Zotu3	3	10	0	2	0	0	0	0	1	0	2	0	7	30	5	14	11	7	2	5	0	0	0	0	216	515	203	92	540	478	1	4	0	0	3	0	2	6	0	1	3	5	4	14	3	1	2	1	1
Zotu2	5	181	1	255	16	3	0	1	1	0	0	1	10	29	11	43	51	8	0	7	0	1	5	1	5	2	3	4	0	7	7	24	23	31	100	44	67	95	93	124	106	228	268	462	517	209	989	112	600
Zotu23	0	0	1	0	0	0	0	0	0	0	0	0	0	0	1	0	7	0	0	0	0	0	0	0	1	0	1	2	0	2	0	0	0	0	0	0	313	56	69	63	73	143	0	0	0	0	1	0	0
Zotu116	0	0	0	0	0	0	0	0	0	0	0	0	0	0	0	0	0	0	0	0	0	0	0	0	0	0	0	0	0	0	0	0	0	0	0	0	0	0	0	0	0	0	0	0	0	0	0	0	189
Zotu117	0	0	0	0	0	0	0	0	0	0	0	0	0	0	0	0	0	0	0	0	0	0	0	0	0	0	0	0	0	0	0	0	0	0	0	0	0	0	0	0	0	0	0	0	0	0	0	0	80
Zotu4	3	10	0	0	0	0	0	0	0	0	0	0	4	44	0	0	0	0	0	0	1	0	0	0	1	6	1	2	0	4	0	0	0	0	0	0	1	5	0	0	0	0	0	0	0	0	0	2	1
Zotu10	221	25443	11	580	6320	26	11	12	211	9863	808	389	44	3	8	288	492	1354	1	0	0	0	1	2	0	0	0	0	0	0	0	0	0	0	0	0	0	0	0	0	0	0	0	0	0	1	0	0	0
Zotu63	0	0	0	0	0	0	0	0	0	0	0	0	0	0	0	0	0	0	0	0	0	0	2	0	0	0	0	0	0	0	0	0	0	0	0	0	2	2	1	1	2	1	0	0	0	0	0	0	560
Zotu60	0	0	0	0	0	0	0	0	0	0	1	0	0	0	0	0	0	0	0	0	0	0	1	0	0	0	0	0	0	0	0	0	0	0	0	0	0	0	0	0	0	0	0	0	0	0	0	0	483
Zotu9	283	28782	584	1396	6295	37	17	939	9	9468	142	7	1184	1074	4465	2	722	2511	1	4	0	2	12	3	0	1	0	0	0	0	0	0	0	0	0	0	0	2	0	0	1	0	0	0	1	0	0	0	0
Zotu7	0	1	2	2	0	0	0	0	1	0	0	0	6	12	20	20	4	10	2	0	0	0	0	0	515	874	1264	297	491	1337	1	0	2	0	4	0	1	1	0	2	0	4	1	2	0	0	0	0	0
Zotu54	0	0	0	1	0	0	0	0	0	0	0	0	0	0	2	14	0	3	0	0	0	0	0	0	62	27	65	1223	18	172	0	0	1	1	0	0	0	0	0	0	0	0	0	0	0	0	0	0	245
Zotu69	0	0	0	0	0	0	0	0	0	0	0	0	0	0	0	0	0	0	0	0	0	0	0	0	0	0	0	0	0	0	0	0	0	0	0	0	0	0	0	0	0	0	0	0	0	0	0	0	456
Zotu59	0	0	0	12	0	0	0	0	0	0	1	0	0	1	4	777	0	0	0	0	0	0	1	1	1	0	3	0	0	0	0	0	0	0	0	0	17	10	106	19	19	31	0	0	0	0	0	0	361
Zotu31	0	0	0	1	346	0	2	2	2	0	0	3	0	0	0	0	0	1	113	177	32	117	74	228	0	0	0	0	0	0	0	0	0	0	1	0	0	0	0	0	0	0	0	0	0	0	1	0	1385
Zotu51	0	0	0	0	0	0	0	0	1	0	0	0	1	1	0	1	3	1	0	0	2	0	0	1	62	21	58	32	329	121	6	4	3	2	4	1	0	0	1	3	1	2	335	495	119	291	500	53	241
Zotu50	0	0	0	20	0	0	0	0	0	0	0	0	0	0	0	0	0	0	0	0	0	0	0	0	0	0	1	0	9	2	0	1	0	0	0	0	22	26	33	38	916	56	0	1	0	1	0	0	425
Zotu24	0	11	0	0	0	0	0	1	0	0	0	0	8	872	0	1	0	0	0	2	1	1	9	0	3	5	2	2	3	4	0	1	0	0	1	1	167	652	254	280	555	521	34	38	17	22	174	8	2102
Zotu22	6	569	0	0	0	0	0	0	1	0	2	0	4	0	0	1	0	7	0	0	0	0	2	1	662	27	84	58	26	213	0	0	0	0	1	0	75	94	117	323	90	209	0	2	0	0	3	0	2293
Zotu44	0	0	0	0	0	0	1	0	1	0	0	0	0	1	8	2	0	5	0	0	0	0	1	0	117	58	650	432	27	312	4	0	3	2	3	1	26	146	41	42	48	93	236	155	377	59	202	37	429
Zotu30	0	0	0	0	0	0	0	0	0	0	1	0	2	34	7	2	1	15	0	0	0	0	0	1	548	1963	560	286	115	1312	0	0	1	2	12	0	435	391	149	174	153	367	39	75	23	214	92	10	676
Zotu40	0	0	0	0	0	0	0	0	0	0	0	0	0	0	0	0	0	0	0	0	0	0	1	2	2	2	1	1	6	2	1	1	0	0	3	0	353	64	103	104	353	218	104	31	15	27	39	9	1323
Zotu38	0	6	0	5	0	1	1	1	0	0	0	0	6	976	4	457	0	9	2	1	0	0	5	1	0	0	0	0	0	0	12	12	8	5	14	12	0	4	2	6	2	8	1065	1011	855	446	2260	242	90
Zotu37	0	28	12	10	0	35	0	0	0	0	0	0	21	2614	2030	436	16	3003	3	1	1	2	15	1	0	0	0	0	0	0	0	0	0	0	0	0	0	0	0	0	0	0	0	0	0	0	0	0	0
Zotu17	0	13	25	2	16	0	2	59	0	0	1	1	16	1870	2888	426	1546	9	0	5	2	1	10	2	173	79	985	101	53	452	0	0	0	0	2	0	227	504	618	588	702	665	0	1	0	0	3	0	2523
Zotu33	0	1	0	0	0	2	0	0	0	0	0	0	5	20	9	4	3	26	0	0	0	0	0	0	668	2082	735	379	184	1743	2	7	3	5	18	4	51	219	56	70	60	151	75	154	288	65	229	34	296
Zotu36	0	0	0	0	0	0	0	0	0	0	0	0	2	0	1	0	0	1	0	0	0	1	2	1	569	20	65	52	22	169	0	1	1	3	1	0	375	151	163	160	166	346	32	45	22	120	77	5	1319
Zotu20	0	0	0	0	0	0	0	0	0	0	0	0	0	4	1	0	0	1	0	0	0	0	2	1	14	11	4	9	25	23	0	0	0	0	0	0	1184	1233	945	1255	1879	1786	0	2	2	2	8	3	2229
Zotu15	22	11	10	53	11	37	151	7	5	0	16	7	1678	1087	2005	4271	1017	3251	240	475	80	65	830	480	6	4	5	9	14	14	7	3	10	16	32	31	648	842	549	1097	2063	1148	0	1	1	4	4	1	1728
Zotu27	0	2	3	0	0	0	0	0	0	0	0	0	11	18	18	7	2	30	0	0	0	0	2	0	1241	1833	1830	697	227	1967	5	10	10	6	13	4	38	50	325	54	48	101	280	567	499	165	653	83	231
Zotu1	27	41	22	19	15	36	20	452	11	1	3	0	119	2584	77	705	117	1615	108	145	77	1	43	16	2347	440	1875	605	805	2730	31	28	8	11	30	13	1081	1096	1328	1638	2240	1615	2246	1651	595	631	2192	314	11876
Zotu8	20	1	0	8	13	9	0	0	0	0	3	2	1681	13	325	629	2414	865	0	3	0	1	28	11	647	896	582	1288	835	1377	145	36	32	46	782	87	2559	1974	2904	3978	6933	4101	7	7	2	1	20	7	9507
Zotu16	0	0	1	3	1	2	1	0	0	0	0	1	10	22	13	12	13	35	0	0	1	0	2	0	1151	2131	1640	2133	1077	2724	23	38	25	12	50	20	31	37	189	45	474	106	1912	2394	1502	744	3692	290	417
Zotu5	1	16	7	7	574	13	0	0	1	0	2	4	98	1005	973	467	38	1472	0	2	1	0	25	2	9090	4577	6213	7214	3924	8994	11	7	10	6	34	9	146	226	228	709	582	426	2	0	1	0	0	1	5849
Zotu12	1	1	6	0	3	1	0	0	0	0	0	0	34	44	101	22	33	69	0	0	0	0	2	0	3706	3710	8053	2598	3579	8175	15	9	7	6	32	15	1	3	2	3	2	4	392	511	381	239	918	118	211
Zotu11	29	22	448	44	59	86	0	0	0	0	0	1	2847	2993	5978	4092	6890	6903	0	6	1	6	20	3	173	70	193	112	254	399	0	0	0	0	0	0	901	1520	1716	2020	1136	1776	5	1	0	0	7	1	916
Zotu13	40	48	38	102	88	40	0	0	0	0	0	0	3562	5283	4909	8070	9752	4990	5	8	3	5	28	5	0	0	0	0	0	0	0	0	0	0	0	0	0	0	0	0	0	0	0	0	0	0	0	0	160
Zotu6	27	51	66	164	126	74	1	0	5	5	1602	395	1776	5638	8553	10715	14363	6591	15	10	7	7	56	11	2985	5756	3560	4070	541	5081	64	58	54	91	3679	168	0	0	2	1	3	1	0	0	0	0	0	0	692
Zotu14	63	4130	64	55	105	3	266	0	2	1	18	1	1803	5886	7661	4461	10564	13	7	9	6	7	36	8	2	7	2	3	26	4	0	0	0	0	0	0	141	469	211	379	1554	395	1	0	0	0	2	2	0
Zotu21	0	0	2	0	0	0	0	1	0	0	0	0	4	0	33	4	4	10	0	3	0	0	1	1	618	220	2601	315	535	1547	10	35	19	18	26	19	1	3	5	6	4	6	1117	3060	1172	946	2808	372	134
Zotu29	0	0	0	0	0	0	0	0	0	0	1	0	0	2	0	2	0	1	0	0	0	0	1	1	0	0	0	0	0	0	13	5	5	6	7	8	0	3	2	6	2	13	1318	973	851	478	1318	211	830
Zotu35	0	0	0	0	0	0	0	0	0	0	0	0	3	3	0	0	0	1	0	1	0	0	2	0	145	128	56	38	26	133	8	6	5	4	7	3	177	457	179	334	217	437	440	729	298	371	517	90	660
Zotu41	1	13	779	25	11	0	0	0	0	0	0	0	10	1030	2113	1450	908	2	1	1	1	1	6	1	0	0	0	0	0	0	12	3	0	1	2	1	0	2	0	0	0	3	480	134	64	72	191	34	0
Zotu42	15	2037	1	16	2233	1	1	2	1	0	7	2	0	0	0	0	0	0	1	1	0	0	14	0	0	0	0	0	0	0	10	11	14	7	1750	29	0	0	0	0	0	0	0	0	0	0	0	0	24
Zotu43	0	0	0	0	0	0	0	0	0	0	0	0	0	1	3	0	6	7	0	0	0	0	0	0	348	117	216	109	792	466	2	7	7	5	14	5	0	0	0	1	2	3	498	1125	525	299	1199	154	7
Zotu46	0	1	0	0	1	0	0	0	0	0	0	0	0	1	0	0	0	0	0	0	0	0	0	0	7	20	6	3	5	12	0	0	0	0	0	0	348	1781	419	521	468	1007	0	1	0	0	7	0	130
Zotu47	0	0	0	0	0	0	0	0	0	0	0	0	0	1	0	0	1	0	0	0	0	0	0	0	2	3	3	1	8	7	0	0	0	0	0	0	493	321	232	307	599	598	0	0	0	0	5	0	375
Zotu48	0	0	0	0	0	0	0	0	0	0	0	0	2	0	23	2	0	5	0	0	0	0	0	0	380	141	2222	244	100	957	0	1	1	0	1	0	0	0	0	0	0	0	0	0	0	0	0	0	0
Zotu49	0	0	0	0	0	0	0	0	0	0	0	0	0	0	1	0	1	0	0	0	0	0	0	0	1	6	3	0	4	0	0	0	0	0	0	0	58	88	94	267	514	176	0	0	0	0	2	1	676
Zotu53	0	0	0	0	0	0	0	0	0	0	0	0	13	1	8	7	9	5	0	0	0	0	0	0	758	116	649	812	468	649	0	0	1	0	1	1	0	0	0	0	0	0	0	0	0	0	0	0	0
Zotu55	0	3	3	1690	11	0	0	1	0	0	0	0	1	170	3	426	1038	1	0	0	0	0	0	1	0	0	0	0	0	0	0	0	0	0	0	0	0	0	0	0	0	0	0	0	0	0	0	0	0
Zotu56	0	0	0	0	1	31	0	0	0	0	0	0	0	6	1	0	30	3372	1	1	1	0	2	1	0	0	0	0	0	0	0	0	0	0	0	0	0	0	0	0	0	0	1	0	0	0	0	0	0
Zotu57	0	0	0	0	0	37	0	0	0	0	0	0	0	0	0	0	32	3133	0	2	0	0	1	0	1	1	1	0	1	0	0	0	0	0	0	0	0	0	0	0	0	0	1	1	0	0	0	0	57
Zotu58	0	1	0	0	0	0	0	0	0	0	0	0	0	0	0	0	0	0	0	0	0	0	1	0	2	1	0	0	0	1	0	0	0	0	0	0	90	17	24	23	14	34	0	0	0	0	0	0	386
Zotu61	5	436	0	2	761	351	233	0	0	2	1	1	0	0	1	2	682	0	0	0	0	0	0	0	0	0	0	0	0	0	0	0	0	0	0	0	0	0	0	0	1	0	0	0	0	0	0	0	0
Zotu62	0	0	0	0	0	0	0	0	0	0	0	0	0	0	0	0	0	0	0	0	0	0	0	0	4	7	5	13	6	4	0	0	0	0	0	0	238	346	316	1072	326	634	0	0	0	0	2	0	0
Zotu65	0	0	0	0	0	0	0	0	0	0	0	0	0	0	0	0	0	0	0	0	0	0	6	0	0	0	1	1	0	0	3	6	4	0	521	15	0	0	0	0	0	0	0	0	0	0	0	0	338
Zotu71	0	0	0	2	0	0	0	0	0	0	0	0	0	1	1	83	0	0	0	0	0	0	1	0	1	3	2	3	6	4	0	0	0	0	0	0	130	382	191	181	736	372	18	18	9	4	56	1	120
Zotu77	0	0	0	0	0	0	0	0	0	0	0	0	0	0	0	0	0	0	0	1	0	0	2	0	1	0	1	0	0	1	0	0	0	0	0	0	25	49	30	122	28	80	0	0	0	0	0	0	349
Zotu78	0	13	0	0	0	0	0	0	0	0	0	0	15	754	0	0	0	0	1	0	0	0	13	0	1	0	0	1	0	0	9	9	8	7	1336	26	0	0	0	0	0	0	0	0	0	0	0	0	0
Zotu79	0	0	0	0	0	0	0	0	1	0	0	0	0	0	0	0	0	0	0	0	0	0	1	1	3	3	38	4	2	16	2	0	7	0	3	1	0	0	0	1	0	1	100	164	357	58	221	48	115
Zotu80	0	0	0	0	0	0	0	0	0	0	0	0	0	0	0	0	0	0	0	0	0	0	0	0	2	0	1	1	0	2	0	0	0	0	0	0	65	83	95	309	75	165	0	0	0	1	0	0	192
Zotu83	0	0	0	0	0	17	0	0	0	0	0	0	0	0	1	0	12	2076	0	0	0	0	1	0	0	0	0	0	0	0	0	0	0	0	0	0	0	0	0	0	0	0	0	0	0	0	0	0	0
Zotu84	0	0	12	0	0	0	0	0	0	0	0	0	1	6	1995	1	0	1	0	1	1	0	0	1	0	0	0	0	0	0	0	0	0	0	0	0	0	0	0	0	0	0	0	0	0	0	0	0	0
Zotu85	0	0	0	0	0	0	0	0	0	0	0	0	0	0	1	0	0	0	0	0	0	0	0	0	2	2	10	3	1	5	0	0	0	0	0	0	100	232	764	151	124	256	0	1	1	0	1	0	0
Zotu86	0	0	0	8	4	0	0	0	0	0	0	0	0	0	2	417	283	0	0	0	0	0	1	0	0	1	0	1	4	1	0	0	0	0	0	0	50	76	76	159	87	188	1	0	0	0	0	0	148
Zotu88	1	0	0	0	0	0	0	0	0	0	0	0	2	0	11	2	0	5	0	0	0	0	0	0	132	51	817	70	54	371	1	0	0	0	0	1	3	4	2	5	2	7	54	88	43	42	116	19	0
Zotu89	0	0	0	0	7	0	0	0	0	0	0	0	0	0	2	1	938	0	0	0	0	0	10	0	0	0	0	0	1	0	2	3	1	0	710	12	0	0	0	0	0	0	0	0	0	0	0	0	0
Zotu98	0	0	0	0	0	0	0	0	0	0	0	0	0	1	0	0	0	0	0	0	0	0	0	0	0	2	1	0	0	0	0	0	0	0	0	0	45	300	88	83	56	182	1	1	0	1	0	0	187
Zotu99	0	0	0	4	0	0	0	0	0	0	0	0	0	0	1	359	0	0	0	0	0	0	1	0	0	0	0	0	0	0	1	1	0	0	3	0	0	0	0	0	1	0	26	186	16	13	60	8	64
Zotu100	0	0	0	0	5	0	0	1	0	0	0	0	0	0	0	1	618	0	0	3	0	0	0	1	0	0	0	0	0	0	12	422	12	0	57	33	0	0	0	0	0	0	0	0	0	0	0	0	21
Zotu101	0	0	0	0	0	10	0	0	0	0	0	0	0	1	0	0	9	1209	0	0	0	0	0	0	0	0	0	0	0	0	0	0	0	0	0	0	0	0	0	0	0	0	0	0	0	0	0	0	0
Zotu103	0	0	0	0	0	0	0	0	0	0	0	0	0	0	0	8	0	1	0	0	0	0	0	0	45	13	48	852	7	102	0	2	0	0	0	0	0	0	0	0	0	0	0	0	0	0	0	0	0
Zotu107	0	0	0	0	0	0	0	0	0	0	0	0	0	1	0	0	5	4	0	0	0	0	0	0	80	27	108	52	496	243	0	0	0	0	0	0	0	0	0	0	0	0	0	0	0	0	0	0	0
Zotu109	0	0	0	0	0	0	0	0	0	0	0	0	2	1	8	0	0	2	0	0	0	0	0	0	81	28	558	57	22	226	0	0	0	0	0	0	0	0	0	0	1	0	0	0	1	0	0	0	0
Zotu113	0	0	0	12	0	0	0	0	0	0	0	0	6	1	4	875	1	0	1	0	0	1	0	0	0	0	0	0	0	0	0	0	0	0	0	0	0	0	0	1	0	0	0	0	0	0	0	0	0
Zotu114	1	0	83	0	9	706	0	0	0	0	0	0	0	0	0	0	0	0	0	0	0	0	0	0	0	0	0	0	0	0	0	0	0	0	0	0	0	0	0	0	0	0	0	0	0	0	0	0	0
Zotu115	0	0	0	0	0	0	0	0	0	0	0	0	0	0	0	0	0	0	0	0	0	0	0	0	0	0	0	0	0	0	0	0	0	0	0	0	0	1	0	1	2	0	0	0	0	0	0	0	128
Zotu129	0	0	0	0	0	0	0	0	0	0	0	0	0	0	0	0	0	0	0	0	0	0	0	0	0	1	0	0	0	1	0	0	0	0	0	0	28	33	38	112	35	68	0	0	0	0	1	0	92
Zotu136	0	0	0	0	0	0	0	0	0	0	0	0	0	0	0	0	0	0	0	0	0	0	0	0	0	0	0	0	0	0	0	0	0	0	0	0	0	0	0	0	0	0	0	1	0	0	0	0	104
Zotu145	0	0	0	0	0	0	0	0	0	0	0	0	0	0	0	0	0	0	0	0	0	0	0	0	0	0	0	0	0	0	2	1	0	0	2	0	0	0	0	0	0	0	197	68	32	32	80	14	0
Zotu147	0	0	0	0	0	0	0	0	0	0	0	0	0	0	0	0	0	0	0	0	0	0	0	0	0	0	0	0	0	0	0	0	0	0	0	0	0	0	0	0	0	0	0	0	0	0	0	0	125
Zotu148	0	1	0	2	0	0	0	0	115	0	0	0	0	0	0	173	0	0	0	0	0	0	0	0	0	0	0	0	0	0	0	0	0	0	0	0	0	0	0	0	0	0	0	0	0	0	0	0	0
Zotu150	0	0	0	0	0	0	0	0	0	0	0	0	0	0	0	0	0	0	0	0	0	0	0	0	0	0	0	0	0	0	0	0	0	0	0	0	4	1	4	3	4	11	0	0	0	0	0	0	29
Zotu153	0	0	0	0	0	2	0	0	0	0	0	0	0	0	0	0	1	251	0	0	0	0	0	0	0	0	0	0	0	0	0	0	0	0	0	0	0	0	0	0	0	0	0	0	0	0	0	0	0
Zotu164	0	0	0	0	0	0	0	0	0	0	0	0	0	0	0	0	0	0	0	1	1	1	0	0	0	0	0	0	0	0	8	3	10	23	67	24	0	0	0	0	0	0	0	0	0	0	0	0	0
Zotu173	0	0	0	0	0	0	0	0	0	0	0	0	0	0	0	0	0	0	0	0	0	0	0	0	0	0	0	0	0	0	0	0	0	0	0	0	0	0	0	0	0	0	0	0	0	0	0	0	45
Zotu175	0	0	0	0	0	0	1	87	0	0	0	0	0	0	0	0	0	0	0	0	0	0	0	0	0	0	0	0	0	0	0	0	0	0	0	0	0	0	0	0	0	0	0	0	0	0	0	0	0
Zotu180	0	0	0	2	0	0	0	0	0	0	0	0	0	0	0	78	0	0	0	0	0	0	0	0	0	0	0	0	0	0	0	0	0	0	0	0	0	0	0	0	0	0	0	0	0	0	0	0	0
Zotu182	0	0	0	0	0	0	0	0	0	0	0	0	0	0	0	0	0	0	0	0	0	0	0	0	0	0	0	0	0	0	0	0	0	0	0	0	0	0	0	0	0	0	0	0	0	0	0	0	37
Zotu217	0	0	0	0	0	0	0	0	0	0	0	0	0	0	0	0	0	0	0	0	0	0	0	0	0	0	0	0	0	0	0	0	0	0	0	0	1	3	9	1	0	3	0	0	0	0	0	0	0
Zotu239	0	0	0	0	0	0	0	9	0	0	0	0	0	0	0	0	0	0	0	0	0	0	0	0	0	0	0	0	0	0	0	0	0	0	0	0	0	0	0	0	0	0	0	0	0	0	0	0	0
[truncated: 11 more columns]
